# Supplementary material for: Reduced neural selectivity for mental states in deaf children with delayed exposure to sign language
Source: Nat Commun. 2020 Jun 26;11:3246. doi: 10.1038/s41467-020-17004-y (PMC7319957; doi:10.1038/s41467-020-17004-y)
Supplement: Supplementary file 4 — Source Data [file 41467_2020_17004_MOESM4_ESM.xlsx]

## Sheet: Figure 1a
subID	L_tom	ML_tom	age (z)	asl.group	asl.onset (z)
H_66	0.918367	NA	1.00181	H	NA
H_67	0.9375	NA	1.78722	H	NA
H_68	0.914894	NA	0.274934	H	NA
H_69	0.893617	NA	0.801732	H	NA
H_94	0.978723	NA	0.0674068	H	NA
H_70	0.938776	NA	1.54564	H	NA
H_71	0.959184	NA	0.644225	H	NA
H_72	0.938776	NA	0.577178	H	NA
H_73	0.863636	NA	0.511195	H	NA
H_74	1	NA	1.33279	H	NA
H_95	0.958333	NA	0.632518	H	NA
H_75	1	NA	0.632518	H	NA
H_76	0.979167	NA	1.56479	H	NA
H_77	0.958333	NA	0.69318	H	NA
H_78	1	NA	0.79854	H	NA
H_79	0.916667	NA	-0.000704574	H	NA
H_96	0.914894	NA	0.43457	H	NA
H_97	1	NA	-0.037953	H	NA
H_98	0.895833	NA	0.545251	H	NA
H_80	1	NA	1.52648	H	NA
H_81	0.93617	NA	1.82872	H	NA
H_82	1	NA	0.850687	H	NA
H_83	0.979592	NA	1.40941	H	NA
H_99	0.934783	NA	-0.100743	H	NA
H_84	0.877551	NA	1.40941	H	NA
H_85	1	NA	1.13803	H	NA
H_86	0.959184	NA	1.24233	H	NA
H_87	0.916667	NA	0.687859	H	NA
H_88	0.958333	NA	1.2966	H	NA
H_89	0.979167	NA	0.5527	H	NA
H_90	1	NA	2.00645	H	NA
H_91	0.979592	NA	1.29767	H	NA
H_92	0.958333	NA	1.27	H	NA
H_93	0.938776	NA	1.52754	H	NA
H_100	1	NA	0.763473	H	NA
H_14	0.978723	NA	0.41387	H	NA
H_15	0.959184	NA	0.926621	H	NA
H_101	0.895833	NA	0.763473	H	NA
H_16	0.875	NA	-0.0561515	H	NA
H_17	0.916667	NA	0.693552	H	NA
H_18	0.979592	NA	1.3073	H	NA
H_19	0.979167	NA	1.3073	H	NA
H_20	0.959184	NA	1.06646	H	NA
H_9	0.953488	NA	0.297336	H	NA
H_21	0.829787	NA	0.332296	H	NA
H_10	0.836735	NA	0.0836897	H	NA
H_22	0.979592	NA	1.43937	H	NA
H_23	0.897959	NA	1.12473	H	NA
H_24	0.857143	NA	1.00043	H	NA
H_25	0.959184	NA	1.1558	H	NA
H_26	0.959184	NA	0.316758	H	NA
H_27	0.959184	NA	1.64913	H	NA
H_28	0.978261	NA	0.965466	H	NA
H_11	0.836735	NA	-0.145494	H	NA
H_29	0.897959	NA	0.728513	H	NA
H_12	0.897959	NA	-0.0483825	H	NA
H_102	0.958333	NA	0.297336	H	NA
H_30	1	NA	1.74625	H	NA
H_31	0.979167	NA	1.04704	H	NA
H_32	0.928571	NA	0.316758	H	NA
H_33	0.957447	NA	1.42772	H	NA
H_13	1	NA	0.371141	H	NA
H_34	0.893617	NA	-0.230953	H	NA
H_7	0.9	NA	-0.296989	H	NA
H_8	0.98	NA	-0.296989	H	NA
H_103	0.84	NA	-0.553364	H	NA
H_104	0.82	NA	-0.487328	H	NA
H_105	0.94	NA	-0.495097	H	NA
H_106	0.88	NA	-0.487328	H	NA
H_107	0.9	NA	-0.498982	H	NA
H_108	0.9	NA	-0.693205	H	NA
H_109	0.96	NA	-0.386332	H	NA
H_110	0.94	NA	-0.405754	H	NA
H_111	0.7	NA	-0.631054	H	NA
H_112	0.92	NA	-0.331949	H	NA
H_113	0.92	NA	-0.518404	H	NA
H_114	0.94	NA	-0.300873	H	NA
H_115	0.8	NA	-0.607747	H	NA
H_116	0.92	NA	-0.580556	H	NA
H_117	0.94	NA	-0.522289	H	NA
H_118	0.8	NA	-0.522289	H	NA
H_119	0.795918	NA	-0.491213	H	NA
H_120	0.88	NA	-0.374678	H	NA
H_121	0.86	NA	-0.572787	H	NA
H_122	0.84	NA	-0.448484	H	NA
H_123	0.9	NA	-0.646592	H	NA
H_124	0.88	NA	-0.495097	H	NA
H_125	0.86	NA	-0.654361	H	NA
H_126	0.94	NA	-0.483444	H	NA
H_127	0.877551	NA	-0.502866	H	NA
H_128	0.7	NA	-0.572787	H	NA
H_129	0.8	NA	-0.530058	H	NA
H_130	0.92	NA	-0.681552	H	NA
H_1	0.705882	NA	-1.1769	H	NA
H_2	0.787234	NA	-1.14499	H	NA
H_3	0.5	NA	-1.41831	H	NA
H_4	0.529412	NA	-1.29388	H	NA
H_131	0.588235	NA	-1.15244	H	NA
H_132	0.545455	NA	-1.63102	H	NA
H_133	0.5	NA	-1.38109	H	NA
H_134	0.636364	NA	-1.66079	H	NA
H_135	0.424242	NA	-1.66505	H	NA
H_136	0.617647	NA	-1.33855	H	NA
H_137	0.451613	NA	-1.48425	H	NA
H_138	0.424242	NA	-1.56082	H	NA
H_139	0.709677	NA	-1.53636	H	NA
H_140	0.647059	NA	-1.61932	H	NA
H_141	0.823529	NA	-1.18009	H	NA
H_142	0.529412	NA	-1.62463	H	NA
H_143	0.346154	NA	-1.62782	H	NA
H_144	0.529412	NA	-1.25347	H	NA
H_145	0.266667	NA	-1.48957	H	NA
H_146	0.5	NA	-1.63527	H	NA
H_147	0.617647	NA	-1.33642	H	NA
H_148	0.411765	NA	-1.547	H	NA
H_149	0.323529	NA	-1.547	H	NA
H_150	0.676471	NA	-1.52998	H	NA
H_151	0.676471	NA	-1.45554	H	NA
H_152	0.617647	NA	-1.50446	H	NA
H_153	0.5	NA	-1.50446	H	NA
H_154	0.352941	NA	-1.48212	H	NA
H_155	0.264706	NA	-1.65867	H	NA
H_156	0.5	NA	-1.35769	H	NA
H_157	0.676471	NA	-1.41725	H	NA
H_158	0.363636	NA	-1.4449	H	NA
H_35	0.836735	NA	-0.312527	H	NA
H_39	0.92	NA	-0.25426	H	NA
H_40	1	NA	-0.262029	H	NA
H_41	0.96	NA	0.0409604	H	NA
H_159	0.918367	NA	-0.265913	H	NA
H_45	0.918367	NA	-0.28922	H	NA
H_48	0.9	NA	-0.285336	H	NA
H_52	0.92	NA	-0.203762	H	NA
H_53	0.9	NA	-0.273682	H	NA
H_55	0.98	NA	-0.133841	H	NA
H_57	0.98	NA	-0.0367291	H	NA
H_65	0.84	NA	-0.262029	H	NA
C_03	0.888889	0.666667	0.123779	NS	-0.54874
C_05	0.790698	0.851852	1.13624	NS	-0.54874
C_06	0.866667	0.833333	0.059968	NS	-0.54874
C_10	0.833333	0.842105	0.414117	NS	-0.54874
C_01	0.883721	0.862069	1.33937	NS	-0.54874
C_14	0.765957	0.666667	-0.186767	NS	-0.54874
C_15	0.93617	0.733333	0.849094	NS	-0.54874
C_16	0.9375	0.931034	1.88495	NS	-0.54874
C_17	0.848485	0.866667	-0.0591453	NS	-0.54874
C_18	0.818182	0.6875	-0.353738	NS	-0.54874
C_19	0.979167	0.866667	0.23013	NS	-0.54874
C_20	0.473684	0.75	-1.46511	NS	-0.54874
C_21	0.7	0.533333	-0.901446	NS	-0.54874
C_22	0.795455	0.866667	-0.0591453	NS	-0.54874
C_23	0.893617	0.866667	0.315211	NS	-0.54874
C_24	0.938776	0.8	1.20112	NS	-0.54874
C_02	0.529412	0.615385	-0.588774	DS	-0.41687
C_07	0.7	0.833333	0.841649	DS	1.82492
C_08	0.840909	0.8	0.105699	DS	-0.0212591
C_25	0.75	0.666667	-0.424993	DS	0.41655
C_26	0.911111	0.9	1.27556	DS	0.506222
C_27	0.795918	0.866667	1.65311	DS	-0.153129
C_28	0.66	0.766667	1.05541	DS	3.14363
C_29	0.729167	0.666667	-0.32715	DS	0.242481
C_30	0.959184	0.866667	0.362005	DS	1.56118
C_31	0.422222	0.5	0.910777	DS	2.61614
C_32	0.875	0.966667	0.786346	DS	0.242481
C_33	0.804348	0.9	1.27982	DS	1.56118

## Sheet: Figure 1b
subID	asl.group	task	itemcat	score
C_01	NS	L	easy	1
C_02	DS	L	easy	0.75
C_03	NS	L	easy	0.916667
C_04	NS	L	easy	NA
C_05	NS	L	easy	0.833333
C_06	NS	L	easy	0.846154
C_07	DS	L	easy	0.8
C_08	DS	L	easy	0.923077
C_09	NS	L	easy	NA
C_10	NS	L	easy	0.785714
C_11	NS	L	easy	NA
C_12	NS	L	easy	NA
C_13	NS	L	easy	NA
C_14	NS	L	easy	1
C_15	NS	L	easy	0.928571
C_16	NS	L	easy	0.928571
C_17	NS	L	easy	0.909091
C_18	NS	L	easy	0.923077
C_19	NS	L	easy	1
C_20	NS	L	easy	0.384615
C_21	NS	L	easy	0.833333
C_22	NS	L	easy	1
C_23	NS	L	easy	1
C_24	NS	L	easy	1
C_25	DS	L	easy	0.857143
C_26	DS	L	easy	0.928571
C_27	DS	L	easy	1
C_28	DS	L	easy	0.857143
C_29	DS	L	easy	0.923077
C_30	DS	L	easy	0.923077
C_31	DS	L	easy	0.416667
C_32	DS	L	easy	1
C_33	DS	L	easy	0.769231
C_01	NS	ML	easy	0.928571
C_02	DS	ML	easy	0.769231
C_03	NS	ML	easy	1
C_04	NS	ML	easy	NA
C_05	NS	ML	easy	1
C_06	NS	ML	easy	0.928571
C_07	DS	ML	easy	1
C_08	DS	ML	easy	1
C_09	NS	ML	easy	0.571429
C_10	NS	ML	easy	0.857143
C_11	NS	ML	easy	0.857143
C_12	NS	ML	easy	0.785714
C_13	NS	ML	easy	0.857143
C_14	NS	ML	easy	0.714286
C_15	NS	ML	easy	0.857143
C_16	NS	ML	easy	1
C_17	NS	ML	easy	0.928571
C_18	NS	ML	easy	0.75
C_19	NS	ML	easy	0.928571
C_20	NS	ML	easy	0.666667
C_21	NS	ML	easy	0.5
C_22	NS	ML	easy	1
C_23	NS	ML	easy	0.857143
C_24	NS	ML	easy	0.857143
C_25	DS	ML	easy	0.928571
C_26	DS	ML	easy	0.928571
C_27	DS	ML	easy	1
C_28	DS	ML	easy	0.857143
C_29	DS	ML	easy	0.857143
C_30	DS	ML	easy	1
C_31	DS	ML	easy	0.5
C_32	DS	ML	easy	1
C_33	DS	ML	easy	0.928571
C_01	NS	L	fb	1
C_02	DS	L	fb	0.333333
C_03	NS	L	fb	1
C_04	NS	L	fb	NA
C_05	NS	L	fb	0.875
C_06	NS	L	fb	0.888889
C_07	DS	L	fb	0.75
C_08	DS	L	fb	0.875
C_09	NS	L	fb	NA
C_10	NS	L	fb	1
C_11	NS	L	fb	NA
C_12	NS	L	fb	NA
C_13	NS	L	fb	NA
C_14	NS	L	fb	0.444444
C_15	NS	L	fb	1
C_16	NS	L	fb	1
C_17	NS	L	fb	0.833333
C_18	NS	L	fb	1
C_19	NS	L	fb	1
C_20	NS	L	fb	0.25
C_21	NS	L	fb	0.5
C_22	NS	L	fb	0.5
C_23	NS	L	fb	0.777778
C_24	NS	L	fb	1
C_25	DS	L	fb	1
C_26	DS	L	fb	1
C_27	DS	L	fb	1
C_28	DS	L	fb	0.666667
C_29	DS	L	fb	0.777778
C_30	DS	L	fb	1
C_31	DS	L	fb	0.444444
C_32	DS	L	fb	0.777778
C_33	DS	L	fb	1
C_01	NS	ML	fb	0.8
C_02	DS	ML	fb	0
C_03	NS	ML	fb	0
C_04	NS	ML	fb	NA
C_05	NS	ML	fb	0.75
C_06	NS	ML	fb	0.8
C_07	DS	ML	fb	1
C_08	DS	ML	fb	0.2
C_09	NS	ML	fb	1
C_10	NS	ML	fb	0.8
C_11	NS	ML	fb	0.8
C_12	NS	ML	fb	0.2
C_13	NS	ML	fb	0.4
C_14	NS	ML	fb	0.4
C_15	NS	ML	fb	0.2
C_16	NS	ML	fb	0.8
C_17	NS	ML	fb	0.6
C_18	NS	ML	fb	0.666667
C_19	NS	ML	fb	0.8
C_20	NS	ML	fb	1
C_21	NS	ML	fb	0.4
C_22	NS	ML	fb	0.4
C_23	NS	ML	fb	0.6
C_24	NS	ML	fb	0.8
C_25	DS	ML	fb	0.2
C_26	DS	ML	fb	0.8
C_27	DS	ML	fb	0.6
C_28	DS	ML	fb	0.8
C_29	DS	ML	fb	0.2
C_30	DS	ML	fb	0.4
C_31	DS	ML	fb	0.4
C_32	DS	ML	fb	0.8
C_33	DS	ML	fb	0.8
C_01	NS	L	mor	0.8
C_02	DS	L	mor	1
C_03	NS	L	mor	1
C_04	NS	L	mor	NA
C_05	NS	L	mor	0.75
C_06	NS	L	mor	1
C_07	DS	L	mor	0.333333
C_08	DS	L	mor	0.875
C_09	NS	L	mor	NA
C_10	NS	L	mor	0.8
C_11	NS	L	mor	NA
C_12	NS	L	mor	NA
C_13	NS	L	mor	NA
C_14	NS	L	mor	0.9
C_15	NS	L	mor	0.888889
C_16	NS	L	mor	0.9
C_17	NS	L	mor	1
C_18	NS	L	mor	0.714286
C_19	NS	L	mor	1
C_20	NS	L	mor	0.833333
C_21	NS	L	mor	NA
C_22	NS	L	mor	1
C_23	NS	L	mor	1
C_24	NS	L	mor	1
C_25	DS	L	mor	0.6
C_26	DS	L	mor	0.8
C_27	DS	L	mor	0.5
C_28	DS	L	mor	0.7
C_29	DS	L	mor	0.5
C_30	DS	L	mor	1
C_31	DS	L	mor	0.333333
C_32	DS	L	mor	1
C_33	DS	L	mor	0.8
C_01	NS	ML	mor	0.8
C_02	DS	ML	mor	0.6
C_03	NS	ML	mor	0.666667
C_04	NS	ML	mor	0.4
C_05	NS	ML	mor	0.666667
C_06	NS	ML	mor	0.727273
C_07	DS	ML	mor	0.545455
C_08	DS	ML	mor	0.818182
C_09	NS	ML	mor	0.5
C_10	NS	ML	mor	NA
C_11	NS	ML	mor	0.636364
C_12	NS	ML	mor	0.545455
C_13	NS	ML	mor	0.818182
C_14	NS	ML	mor	0.727273
C_15	NS	ML	mor	0.818182
C_16	NS	ML	mor	0.9
C_17	NS	ML	mor	0.909091
C_18	NS	ML	mor	0.666667
C_19	NS	ML	mor	0.818182
C_20	NS	ML	mor	0.727273
C_21	NS	ML	mor	0.636364
C_22	NS	ML	mor	0.909091
C_23	NS	ML	mor	1
C_24	NS	ML	mor	0.727273
C_25	DS	ML	mor	0.545455
C_26	DS	ML	mor	0.909091
C_27	DS	ML	mor	0.818182
C_28	DS	ML	mor	0.636364
C_29	DS	ML	mor	0.636364
C_30	DS	ML	mor	0.909091
C_31	DS	ML	mor	0.545455
C_32	DS	ML	mor	1
C_33	DS	ML	mor	0.909091
C_01	NS	L	hard	0.75
C_02	DS	L	hard	0.333333
C_03	NS	L	hard	0.692308
C_04	NS	L	hard	NA
C_05	NS	L	hard	0.769231
C_06	NS	L	hard	0.75
C_07	DS	L	hard	0.625
C_08	DS	L	hard	0.692308
C_09	NS	L	hard	NA
C_10	NS	L	hard	0.769231
C_11	NS	L	hard	NA
C_12	NS	L	hard	NA
C_13	NS	L	hard	NA
C_14	NS	L	hard	0.615385
C_15	NS	L	hard	0.923077
C_16	NS	L	hard	0.923077
C_17	NS	L	hard	0.833333
C_18	NS	L	hard	0.615385
C_19	NS	L	hard	0.923077
C_20	NS	L	hard	0.555556
C_21	NS	L	hard	NA
C_22	NS	L	hard	0.615385
C_23	NS	L	hard	0.785714
C_24	NS	L	hard	0.8
C_25	DS	L	hard	0.692308
C_26	DS	L	hard	0.916667
C_27	DS	L	hard	0.666667
C_28	DS	L	hard	0.466667
C_29	DS	L	hard	0.642857
C_30	DS	L	hard	0.933333
C_31	DS	L	hard	0.461538
C_32	DS	L	hard	0.733333
C_33	DS	L	hard	0.666667
C_01	NS	ML	hard	NA
C_02	DS	ML	hard	NA
C_03	NS	ML	hard	NA
C_04	NS	ML	hard	NA
C_05	NS	ML	hard	NA
C_06	NS	ML	hard	NA
C_07	DS	ML	hard	NA
C_08	DS	ML	hard	NA
C_09	NS	ML	hard	NA
C_10	NS	ML	hard	NA
C_11	NS	ML	hard	NA
C_12	NS	ML	hard	NA
C_13	NS	ML	hard	NA
C_14	NS	ML	hard	NA
C_15	NS	ML	hard	NA
C_16	NS	ML	hard	NA
C_17	NS	ML	hard	NA
C_18	NS	ML	hard	NA
C_19	NS	ML	hard	NA
C_20	NS	ML	hard	NA
C_21	NS	ML	hard	NA
C_22	NS	ML	hard	NA
C_23	NS	ML	hard	NA
C_24	NS	ML	hard	NA
C_25	DS	ML	hard	NA
C_26	DS	ML	hard	NA
C_27	DS	ML	hard	NA
C_28	DS	ML	hard	NA
C_29	DS	ML	hard	NA
C_30	DS	ML	hard	NA
C_31	DS	ML	hard	NA
C_32	DS	ML	hard	NA
C_33	DS	ML	hard	NA

## Sheet: Figure 2
subID	age.group	condition	tom-average-beta-indiv
A_01	Adult	Mental	1.14172
A_02	Adult	Mental	0.7607
A_03	Adult	Mental	0.778483
A_04	Adult	Mental	0.96985
A_05	Adult	Mental	0.273517
A_06	Adult	Mental	0.5049
A_07	Adult	Mental	0.8001
A_08	Adult	Mental	0.1489
A_09	Adult	Mental	-0.1839
A_10	Adult	Mental	0.53655
A_11	Adult	Mental	0.929375
A_12	Adult	Mental	0.37355
A_13	Adult	Mental	0.34825
A_14	Adult	Mental	0.28602
A_15	Adult	Mental	1.06304
A_16	Adult	Mental	0.7957
A_17	Adult	Mental	0.997125
A_18	Adult	Mental	0.2089
A_19	Adult	Mental	0.724567
A_20	Adult	Mental	0.0786667
A_21	Adult	Mental	0.442683
A_22	Adult	Mental	0.828067
A_23	Adult	Mental	0.96468
A_24	Adult	Mental	0.442067
A_25	Adult	Mental	0.2702
A_26	Adult	Mental	-0.07995
A_27	Adult	Mental	0.54805
A_28	Adult	Mental	0.143717
A_29	Adult	Mental	-0.23018
A_30	Adult	Mental	0.20764
A_31	Adult	Mental	0.326117
A_32	Adult	Mental	0.278633
A_33	Adult	Mental	1.0039
A_34	Adult	Mental	0.4976
A_35	Adult	Mental	-0.0965333
A_36	Adult	Mental	0.173583
C_01	Child	Mental	1.08058
C_02	Child	Mental	0.68885
C_03	Child	Mental	0.790975
C_05	Child	Mental	1.59008
C_06	Child	Mental	0.97875
C_07	Child	Mental	0.8296
C_10	Child	Mental	1.28497
C_11	Child	Mental	0.666433
C_12	Child	Mental	1.62948
C_13	Child	Mental	0.86615
C_14	Child	Mental	0.6525
C_15	Child	Mental	1.83272
C_16	Child	Mental	0.919967
C_17	Child	Mental	0.4837
C_19	Child	Mental	1.04738
C_22	Child	Mental	1.22432
C_23	Child	Mental	0.687017
C_24	Child	Mental	0.6877
C_26	Child	Mental	0.343683
C_27	Child	Mental	1.13067
C_28	Child	Mental	0.813817
C_29	Child	Mental	0.9261
C_30	Child	Mental	0.8658
C_32	Child	Mental	1.05932
A_01	Adult	Social	0.631917
A_02	Adult	Social	0.275033
A_03	Adult	Social	0.1421
A_04	Adult	Social	0.61725
A_05	Adult	Social	0.16105
A_06	Adult	Social	0.14265
A_07	Adult	Social	0.4985
A_08	Adult	Social	-0.0801167
A_09	Adult	Social	-0.5883
A_10	Adult	Social	0.181367
A_11	Adult	Social	0.831175
A_12	Adult	Social	0.0374167
A_13	Adult	Social	-0.07195
A_14	Adult	Social	0.12926
A_15	Adult	Social	0.57354
A_16	Adult	Social	0.607325
A_17	Adult	Social	0.74535
A_18	Adult	Social	0.05725
A_19	Adult	Social	0.1673
A_20	Adult	Social	-0.355083
A_21	Adult	Social	0.20335
A_22	Adult	Social	-0.60955
A_23	Adult	Social	0.82506
A_24	Adult	Social	-0.0565167
A_25	Adult	Social	-0.4089
A_26	Adult	Social	-0.55355
A_27	Adult	Social	0.387333
A_28	Adult	Social	-0.127033
A_29	Adult	Social	-0.3732
A_30	Adult	Social	0.12594
A_31	Adult	Social	0.242967
A_32	Adult	Social	-0.0326833
A_33	Adult	Social	0.688567
A_34	Adult	Social	0.375017
A_35	Adult	Social	-0.252067
A_36	Adult	Social	-0.358667
C_01	Child	Social	0.1737
C_02	Child	Social	0.25805
C_03	Child	Social	0.580425
C_05	Child	Social	-0.41435
C_06	Child	Social	0.55775
C_07	Child	Social	0.77905
C_10	Child	Social	0.8493
C_11	Child	Social	0.0433667
C_12	Child	Social	1.1392
C_13	Child	Social	-0.24435
C_14	Child	Social	-0.03366
C_15	Child	Social	1.21792
C_16	Child	Social	0.512233
C_17	Child	Social	-0.1889
C_19	Child	Social	0.180533
C_22	Child	Social	0.35836
C_23	Child	Social	0.426183
C_24	Child	Social	0.261233
C_26	Child	Social	-0.401467
C_27	Child	Social	0.4445
C_28	Child	Social	0.54225
C_29	Child	Social	0.502933
C_30	Child	Social	0.81692
C_32	Child	Social	0.23595
A_01	Adult	Physical	0.36225
A_02	Adult	Physical	0.0193
A_03	Adult	Physical	-0.150767
A_04	Adult	Physical	0.13855
A_05	Adult	Physical	-0.337217
A_06	Adult	Physical	-0.64445
A_07	Adult	Physical	-0.101683
A_08	Adult	Physical	-0.497567
A_09	Adult	Physical	-0.816283
A_10	Adult	Physical	-0.82165
A_11	Adult	Physical	0.342975
A_12	Adult	Physical	-0.35
A_13	Adult	Physical	-0.613383
A_14	Adult	Physical	-0.19342
A_15	Adult	Physical	0.16832
A_16	Adult	Physical	0.172
A_17	Adult	Physical	-0.3697
A_18	Adult	Physical	-0.3514
A_19	Adult	Physical	-0.12205
A_20	Adult	Physical	-0.873417
A_21	Adult	Physical	-0.498633
A_22	Adult	Physical	-0.845983
A_23	Adult	Physical	0.17988
A_24	Adult	Physical	-0.193817
A_25	Adult	Physical	-0.736
A_26	Adult	Physical	-0.791233
A_27	Adult	Physical	-0.0802667
A_28	Adult	Physical	-0.4068
A_29	Adult	Physical	-0.82956
A_30	Adult	Physical	-0.16932
A_31	Adult	Physical	-0.385
A_32	Adult	Physical	-0.2808
A_33	Adult	Physical	0.277517
A_34	Adult	Physical	-0.0118167
A_35	Adult	Physical	-1.1372
A_36	Adult	Physical	-0.603067
C_01	Child	Physical	-0.405317
C_02	Child	Physical	-0.460617
C_03	Child	Physical	0.0145
C_05	Child	Physical	-0.616725
C_06	Child	Physical	-0.2094
C_07	Child	Physical	-0.1705
C_10	Child	Physical	-0.2898
C_11	Child	Physical	-0.2661
C_12	Child	Physical	-1.57988
C_13	Child	Physical	-0.508825
C_14	Child	Physical	-0.82916
C_15	Child	Physical	0.7379
C_16	Child	Physical	-0.117517
C_17	Child	Physical	-0.3299
C_19	Child	Physical	-0.609617
C_22	Child	Physical	-0.00998
C_23	Child	Physical	-0.166133
C_24	Child	Physical	-0.2543
C_26	Child	Physical	-0.452967
C_27	Child	Physical	-0.0894667
C_28	Child	Physical	-0.16565
C_29	Child	Physical	-0.5296
C_30	Child	Physical	0.19304
C_32	Child	Physical	-0.223075
A_01	Adult	Non-Signs	-0.23805
A_02	Adult	Non-Signs	-0.48385
A_03	Adult	Non-Signs	0.195317
A_04	Adult	Non-Signs	-0.0271833
A_05	Adult	Non-Signs	-0.61085
A_06	Adult	Non-Signs	-0.288317
A_07	Adult	Non-Signs	-0.01915
A_08	Adult	Non-Signs	-0.360967
A_09	Adult	Non-Signs	-1.10125
A_10	Adult	Non-Signs	-0.323383
A_11	Adult	Non-Signs	-0.0292
A_12	Adult	Non-Signs	-0.8195
A_13	Adult	Non-Signs	-0.1915
A_14	Adult	Non-Signs	-0.33224
A_15	Adult	Non-Signs	-0.217
A_16	Adult	Non-Signs	0.036025
A_17	Adult	Non-Signs	-1.3385
A_18	Adult	Non-Signs	-0.558767
A_19	Adult	Non-Signs	0.2468
A_20	Adult	Non-Signs	-1.27027
A_21	Adult	Non-Signs	-0.827367
A_22	Adult	Non-Signs	-0.137617
A_23	Adult	Non-Signs	0.16676
A_24	Adult	Non-Signs	-0.539933
A_25	Adult	Non-Signs	-0.801333
A_26	Adult	Non-Signs	-0.664267
A_27	Adult	Non-Signs	-0.187283
A_28	Adult	Non-Signs	-0.8626
A_29	Adult	Non-Signs	-0.91322
A_30	Adult	Non-Signs	-0.42344
A_31	Adult	Non-Signs	-0.6353
A_32	Adult	Non-Signs	0.107417
A_33	Adult	Non-Signs	0.37815
A_34	Adult	Non-Signs	-0.0642167
A_35	Adult	Non-Signs	-0.572017
A_36	Adult	Non-Signs	0.07525
C_01	Child	Non-Signs	-0.0667333
C_02	Child	Non-Signs	0.278767
C_03	Child	Non-Signs	-0.11455
C_05	Child	Non-Signs	-1.42025
C_06	Child	Non-Signs	0.47795
C_07	Child	Non-Signs	-0.032325
C_10	Child	Non-Signs	-0.214425
C_11	Child	Non-Signs	-0.0396
C_12	Child	Non-Signs	-0.0462667
C_13	Child	Non-Signs	-0.45265
C_14	Child	Non-Signs	-0.77922
C_15	Child	Non-Signs	-0.20042
C_16	Child	Non-Signs	-0.08
C_17	Child	Non-Signs	-0.75788
C_19	Child	Non-Signs	-0.745783
C_22	Child	Non-Signs	0.15616
C_23	Child	Non-Signs	-0.680567
C_24	Child	Non-Signs	-0.280483
C_26	Child	Non-Signs	-0.4281
C_27	Child	Non-Signs	-0.442117
C_28	Child	Non-Signs	-0.1235
C_29	Child	Non-Signs	-0.0134333
C_30	Child	Non-Signs	0.66508
C_32	Child	Non-Signs	-0.1278

## Sheet: Figure 3a
subID	age.group	asl.group	roi	selectivity-indiv	asl.onset (z)			subID	age.group	asl.group	roi	condition	beta-indiv
C_01	Child	NS	RTPJ	65.6213	-0.54874			C_01	Child	NS	DMPFC	Mental	3.3329
C_02	Child	DS	RTPJ	9.23904	-0.41687			C_01	Child	NS	DMPFC	Physical	0.3874
C_03	Child	NS	RTPJ	41.5874	-0.54874			C_01	Child	NS	DMPFC	Social	1.9807
C_04	Child	NS	RTPJ	NA	-0.54874			C_01	Child	NS	RTPJ	Mental	0.9611
C_05	Child	NS	RTPJ	NA	-0.54874			C_01	Child	NS	RTPJ	Physical	0.2819
C_06	Child	NS	RTPJ	42.2105	-0.54874			C_01	Child	NS	RTPJ	Social	0.5154
C_07	Child	DS	RTPJ	0.425998	1.82492			C_02	Child	DS	DMPFC	Mental	1.0541
C_08	Child	DS	RTPJ	NA	-0.0212591			C_02	Child	DS	DMPFC	Physical	-0.0148
C_09	Child	NS	RTPJ	NA	-0.54874			C_02	Child	DS	DMPFC	Social	0.6488
C_10	Child	NS	RTPJ	48.5115	-0.54874			C_02	Child	DS	RTPJ	Mental	1.5074
C_11	Child	NS	RTPJ	68.2619	-0.54874			C_02	Child	DS	RTPJ	Physical	-0.3889
C_12	Child	NS	RTPJ	30.3971	-0.54874			C_02	Child	DS	RTPJ	Social	1.3322
C_13	Child	NS	RTPJ	94.588	-0.54874			C_03	Child	NS	DMPFC	Mental	1.2354
C_14	Child	NS	RTPJ	53.9925	-0.54874			C_03	Child	NS	DMPFC	Physical	-0.2684
C_15	Child	NS	RTPJ	49.8712	-0.54874			C_03	Child	NS	DMPFC	Social	0.8495
C_16	Child	NS	RTPJ	62.3275	-0.54874			C_03	Child	NS	RTPJ	Mental	1.162
C_17	Child	NS	RTPJ	108.317	-0.54874			C_03	Child	NS	RTPJ	Physical	0.6152
C_18	Child	NS	RTPJ	NA	-0.54874			C_03	Child	NS	RTPJ	Social	0.9346
C_19	Child	NS	RTPJ	-15.9981	-0.54874			C_06	Child	NS	RTPJ	Mental	1.2201
C_20	Child	NS	RTPJ	NA	-0.54874			C_06	Child	NS	RTPJ	Physical	-0.4302
C_21	Child	NS	RTPJ	NA	-0.54874			C_06	Child	NS	RTPJ	Social	0.5235
C_22	Child	NS	RTPJ	76.8997	-0.54874			C_07	Child	DS	RTPJ	Mental	0.521
C_23	Child	NS	RTPJ	52.1942	-0.54874			C_07	Child	DS	RTPJ	Physical	-0.3006
C_24	Child	NS	RTPJ	52.5586	-0.54874			C_07	Child	DS	RTPJ	Social	0.5175
C_25	Child	DS	RTPJ	NA	0.41655			C_10	Child	NS	DMPFC	Mental	1.3707
C_26	Child	DS	RTPJ	69.6633	0.506222			C_10	Child	NS	DMPFC	Physical	-0.8861
C_27	Child	DS	RTPJ	49.6812	-0.153129			C_10	Child	NS	DMPFC	Social	1.143
C_28	Child	DS	RTPJ	27.0003	3.14363			C_10	Child	NS	RTPJ	Mental	1.2158
C_29	Child	DS	RTPJ	26.6919	0.242481			C_10	Child	NS	RTPJ	Physical	0.0771
C_30	Child	DS	RTPJ	-5.9241	1.56118			C_10	Child	NS	RTPJ	Social	0.6634
C_31	Child	DS	RTPJ	NA	2.61614			C_11	Child	NS	RTPJ	Mental	0.5719
C_32	Child	DS	RTPJ	27.2337	0.242481			C_11	Child	NS	RTPJ	Physical	-0.2117
C_33	Child	DS	RTPJ	NA	1.56118			C_11	Child	NS	RTPJ	Social	0.037
C_01	Child	NS	DMPFC	45.9073	-0.54874			C_12	Child	NS	DMPFC	Mental	1.8772
C_02	Child	DS	DMPFC	37.9175	-0.41687			C_12	Child	NS	DMPFC	Physical	-2.302
C_03	Child	NS	DMPFC	25.6617	-0.54874			C_12	Child	NS	DMPFC	Social	1.4703
C_04	Child	NS	DMPFC	NA	-0.54874			C_12	Child	NS	RTPJ	Mental	2.2762
C_05	Child	NS	DMPFC	NA	-0.54874			C_12	Child	NS	RTPJ	Physical	-1.4508
C_06	Child	NS	DMPFC	NA	-0.54874			C_12	Child	NS	RTPJ	Social	1.1433
C_07	Child	DS	DMPFC	NA	1.82492			C_13	Child	NS	RTPJ	Mental	1.1341
C_08	Child	DS	DMPFC	NA	-0.0212591			C_13	Child	NS	RTPJ	Physical	0.116
C_09	Child	NS	DMPFC	NA	-0.54874			C_13	Child	NS	RTPJ	Social	0.1711
C_10	Child	NS	DMPFC	10.0895	-0.54874			C_14	Child	NS	DMPFC	Mental	1.0635
C_11	Child	NS	DMPFC	NA	-0.54874			C_14	Child	NS	DMPFC	Physical	-1.0171
C_12	Child	NS	DMPFC	9.73631	-0.54874			C_14	Child	NS	DMPFC	Social	0.1149
C_13	Child	NS	DMPFC	NA	-0.54874			C_14	Child	NS	RTPJ	Mental	1.5858
C_14	Child	NS	DMPFC	45.5926	-0.54874			C_14	Child	NS	RTPJ	Physical	0.0717
C_15	Child	NS	DMPFC	57.1862	-0.54874			C_14	Child	NS	RTPJ	Social	0.7683
C_16	Child	NS	DMPFC	56.9463	-0.54874			C_15	Child	NS	DMPFC	Mental	2.8946
C_17	Child	NS	DMPFC	46.9062	-0.54874			C_15	Child	NS	DMPFC	Physical	1.048
C_18	Child	NS	DMPFC	NA	-0.54874			C_15	Child	NS	DMPFC	Social	1.8386
C_19	Child	NS	DMPFC	63.9367	-0.54874			C_15	Child	NS	RTPJ	Mental	1.6439
C_20	Child	NS	DMPFC	NA	-0.54874			C_15	Child	NS	RTPJ	Physical	0.9453
C_21	Child	NS	DMPFC	NA	-0.54874			C_15	Child	NS	RTPJ	Social	1.2955
C_22	Child	NS	DMPFC	90.7069	-0.54874			C_16	Child	NS	DMPFC	Mental	1.2601
C_23	Child	NS	DMPFC	18.1691	-0.54874			C_16	Child	NS	DMPFC	Physical	0.1192
C_24	Child	NS	DMPFC	34.9004	-0.54874			C_16	Child	NS	DMPFC	Social	0.6104
C_25	Child	DS	DMPFC	NA	0.41655			C_16	Child	NS	RTPJ	Mental	0.7449
C_26	Child	DS	DMPFC	82.8609	0.506222			C_16	Child	NS	RTPJ	Physical	-0.19
C_27	Child	DS	DMPFC	71.917	-0.153129			C_16	Child	NS	RTPJ	Social	0.1622
C_28	Child	DS	DMPFC	28.018	3.14363			C_17	Child	NS	DMPFC	Mental	0.3584
C_29	Child	DS	DMPFC	17.4704	0.242481			C_17	Child	NS	DMPFC	Physical	-0.7018
C_30	Child	DS	DMPFC	34.8845	1.56118			C_17	Child	NS	DMPFC	Social	-0.1389
C_31	Child	DS	DMPFC	NA	2.61614			C_17	Child	NS	RTPJ	Mental	0.557
C_32	Child	DS	DMPFC	NA	0.242481			C_17	Child	NS	RTPJ	Physical	-0.1981
C_33	Child	DS	DMPFC	NA	1.56118			C_17	Child	NS	RTPJ	Social	-0.2609
H_86	Child	Hearing	RTPJ	30.3129	NA			C_19	Child	NS	DMPFC	Mental	2.4585
H_91	Child	Hearing	RTPJ	123.101	NA			C_19	Child	NS	DMPFC	Physical	-0.1178
H_89	Child	Hearing	RTPJ	69.29	NA			C_19	Child	NS	DMPFC	Social	0.8113
H_90	Child	Hearing	RTPJ	64.3808	NA			C_19	Child	NS	RTPJ	Mental	1.0966
H_92	Child	Hearing	RTPJ	-1.56749	NA			C_19	Child	NS	RTPJ	Physical	-0.1998
H_85	Child	Hearing	RTPJ	97.4504	NA			C_19	Child	NS	RTPJ	Social	1.304
H_93	Child	Hearing	RTPJ	72.2738	NA			C_22	Child	NS	DMPFC	Mental	0.8933
H_66	Child	Hearing	RTPJ	97.7055	NA			C_22	Child	NS	DMPFC	Physical	-0.2441
H_84	Child	Hearing	RTPJ	64.4214	NA			C_22	Child	NS	DMPFC	Social	-0.1384
H_80	Child	Hearing	RTPJ	86.2628	NA			C_22	Child	NS	RTPJ	Mental	1.6538
H_72	Child	Hearing	RTPJ	53.4845	NA			C_22	Child	NS	RTPJ	Physical	0.3049
H_73	Child	Hearing	RTPJ	46.4826	NA			C_22	Child	NS	RTPJ	Social	0.6165
H_82	Child	Hearing	RTPJ	43.3794	NA			C_23	Child	NS	DMPFC	Mental	0.4927
H_88	Child	Hearing	RTPJ	79.7659	NA			C_23	Child	NS	DMPFC	Physical	-0.509
H_69	Child	Hearing	RTPJ	46.8143	NA			C_23	Child	NS	DMPFC	Social	0.3107
H_70	Child	Hearing	RTPJ	104.245	NA			C_23	Child	NS	RTPJ	Mental	1.468
H_71	Child	Hearing	RTPJ	53.285	NA			C_23	Child	NS	RTPJ	Physical	0.7411
H_87	Child	Hearing	RTPJ	69.7579	NA			C_23	Child	NS	RTPJ	Social	1.0886
H_74	Child	Hearing	RTPJ	-9.75596	NA			C_24	Child	NS	DMPFC	Mental	1.3606
H_81	Child	Hearing	RTPJ	NA	NA			C_24	Child	NS	DMPFC	Physical	0.2162
H_75	Child	Hearing	RTPJ	97.9799	NA			C_24	Child	NS	DMPFC	Social	0.9612
H_67	Child	Hearing	RTPJ	54.2181	NA			C_24	Child	NS	RTPJ	Mental	0.6802
H_68	Child	Hearing	RTPJ	27.907	NA			C_24	Child	NS	RTPJ	Physical	-0.3301
H_76	Child	Hearing	RTPJ	58.884	NA			C_24	Child	NS	RTPJ	Social	0.1492
H_77	Child	Hearing	RTPJ	83.1939	NA			C_26	Child	DS	DMPFC	Mental	0.6582
H_83	Child	Hearing	RTPJ	79.0929	NA			C_26	Child	DS	DMPFC	Physical	-0.1849
H_78	Child	Hearing	RTPJ	54.3819	NA			C_26	Child	DS	DMPFC	Social	-0.0404
H_79	Child	Hearing	RTPJ	74.7578	NA			C_26	Child	DS	RTPJ	Mental	1.5937
H_86	Child	Hearing	DMPFC	67.5086	NA			C_26	Child	DS	RTPJ	Physical	1.0531
H_91	Child	Hearing	DMPFC	131.171	NA			C_26	Child	DS	RTPJ	Social	1.2171
H_89	Child	Hearing	DMPFC	35.8566	NA			C_27	Child	DS	DMPFC	Mental	1.5586
H_90	Child	Hearing	DMPFC	71.6118	NA			C_27	Child	DS	DMPFC	Physical	0.1168
H_92	Child	Hearing	DMPFC	63.0998	NA			C_27	Child	DS	DMPFC	Social	0.5217
H_85	Child	Hearing	DMPFC	52.8712	NA			C_27	Child	DS	RTPJ	Mental	2.5144
H_93	Child	Hearing	DMPFC	-10.1845	NA			C_27	Child	DS	RTPJ	Physical	1.636
H_66	Child	Hearing	DMPFC	62.5823	NA			C_27	Child	DS	RTPJ	Social	2.078
H_84	Child	Hearing	DMPFC	52.8556	NA			C_28	Child	DS	DMPFC	Mental	0.9936
H_80	Child	Hearing	DMPFC	45.5259	NA			C_28	Child	DS	DMPFC	Physical	-0.0982
H_72	Child	Hearing	DMPFC	43.2955	NA			C_28	Child	DS	DMPFC	Social	0.6877
H_73	Child	Hearing	DMPFC	8.04324	NA			C_28	Child	DS	RTPJ	Mental	0.8157
H_82	Child	Hearing	DMPFC	39.0602	NA			C_28	Child	DS	RTPJ	Physical	-0.1354
H_88	Child	Hearing	DMPFC	41.4247	NA			C_28	Child	DS	RTPJ	Social	0.5589
H_69	Child	Hearing	DMPFC	39.0748	NA			C_29	Child	DS	DMPFC	Mental	0.9449
H_70	Child	Hearing	DMPFC	77.1858	NA			C_29	Child	DS	DMPFC	Physical	-0.4403
H_71	Child	Hearing	DMPFC	46.003	NA			C_29	Child	DS	DMPFC	Social	0.7029
H_87	Child	Hearing	DMPFC	46.8606	NA			C_29	Child	DS	RTPJ	Mental	1.0842
H_74	Child	Hearing	DMPFC	79.8267	NA			C_29	Child	DS	RTPJ	Physical	-1.2667
H_81	Child	Hearing	DMPFC	NA	NA			C_29	Child	DS	RTPJ	Social	0.4567
H_75	Child	Hearing	DMPFC	45.0458	NA			C_30	Child	DS	DMPFC	Mental	1.3982
H_67	Child	Hearing	DMPFC	20.1349	NA			C_30	Child	DS	DMPFC	Physical	0.4462
H_68	Child	Hearing	DMPFC	NA	NA			C_30	Child	DS	DMPFC	Social	1.0661
H_76	Child	Hearing	DMPFC	50.6971	NA			C_30	Child	DS	RTPJ	Mental	1.8095
H_77	Child	Hearing	DMPFC	75.6895	NA			C_30	Child	DS	RTPJ	Physical	0.4709
H_83	Child	Hearing	DMPFC	98.5512	NA			C_30	Child	DS	RTPJ	Social	1.8888
H_78	Child	Hearing	DMPFC	NA	NA			C_32	Child	DS	RTPJ	Mental	1.2891
H_79	Child	Hearing	DMPFC	NA	NA			C_32	Child	DS	RTPJ	Physical	0.4978
								C_32	Child	DS	RTPJ	Social	1.0736

## Sheet: Figure 3b
subID	age.group	asl.group	roi	selectivity-indiv	asl.onset (z)
A_01	Adult	NS	RTPJ	81.218	-0.553825
A_02	Adult	DS	RTPJ	42.9127	-0.168556
A_03	Adult	DS	RTPJ	171.998	-0.168556
A_04	Adult	DS	RTPJ	91.0453	-0.264873
A_05	Adult	DS	RTPJ	36.2859	-0.0722381
A_06	Adult	DS	RTPJ	44.108	1.56516
A_07	Adult	NS	RTPJ	6.97915	-0.553825
A_08	Adult	NS	RTPJ	22.6848	-0.553825
A_09	Adult	NS	RTPJ	56.9978	-0.553825
A_10	Adult	NS	RTPJ	15.1625	-0.553825
A_11	Adult	DS	RTPJ	26.2074	-0.264873
A_12	Adult	DS	RTPJ	28.5975	0.216714
A_13	Adult	NS	RTPJ	37.932	-0.553825
A_14	Adult	DS	RTPJ	-19.1849	0.0240794
A_15	Adult	NS	RTPJ	21.2377	-0.553825
A_16	Adult	NS	RTPJ	63.1169	-0.553825
A_17	Adult	NS	RTPJ	64.9031	-0.553825
A_18	Adult	DS	RTPJ	86.7539	0.794619
A_19	Adult	NS	RTPJ	71.4714	-0.553825
A_20	Adult	NS	RTPJ	8.41606	-0.553825
A_21	Adult	NS	RTPJ	36.2348	-0.553825
A_22	Adult	NS	RTPJ	62.9204	-0.553825
A_23	Adult	NS	RTPJ	21.4754	-0.553825
A_24	Adult	NS	RTPJ	49.0025	-0.553825
A_25	Adult	DS	RTPJ	56.9779	-0.168556
A_26	Adult	DS	RTPJ	23.1103	2.9136
A_27	Adult	NS	RTPJ	-35.1693	-0.553825
A_28	Adult	NS	RTPJ	54.024	-0.553825
A_29	Adult	NS	RTPJ	34.6885	-0.553825
A_30	Adult	NS	RTPJ	38.1173	-0.553825
A_31	Adult	DS	RTPJ	34.3698	0.0240794
A_32	Adult	DS	RTPJ	33.1704	3.29887
A_33	Adult	DS	RTPJ	37.069	2.3357
A_34	Adult	DS	RTPJ	7.40097	0.794619
A_35	Adult	DS	RTPJ	26.1582	0.216714
A_36	Adult	NS	RTPJ	71.8526	-0.553825
A_01	Adult	NS	DMPFC	83.5114	-0.553825
A_02	Adult	DS	DMPFC	102.167	-0.168556
A_03	Adult	DS	DMPFC	54.6954	-0.168556
A_04	Adult	DS	DMPFC	57.5539	-0.264873
A_05	Adult	DS	DMPFC	24.2875	-0.0722381
A_06	Adult	DS	DMPFC	11.9143	1.56516
A_07	Adult	NS	DMPFC	61.2818	-0.553825
A_08	Adult	NS	DMPFC	59.6224	-0.553825
A_09	Adult	NS	DMPFC	83.6296	-0.553825
A_10	Adult	NS	DMPFC	42.6559	-0.553825
A_11	Adult	DS	DMPFC	7.96543	-0.264873
A_12	Adult	DS	DMPFC	42.9365	0.216714
A_13	Adult	NS	DMPFC	85.7423	-0.553825
A_14	Adult	DS	DMPFC	28.0724	0.0240794
A_15	Adult	NS	DMPFC	48.7111	-0.553825
A_16	Adult	NS	DMPFC	33.5827	-0.553825
A_17	Adult	NS	DMPFC	NA	-0.553825
A_18	Adult	DS	DMPFC	-44.6244	0.794619
A_19	Adult	NS	DMPFC	62.5698	-0.553825
A_20	Adult	NS	DMPFC	62.3805	-0.553825
A_21	Adult	NS	DMPFC	20.109	-0.553825
A_22	Adult	NS	DMPFC	74.2829	-0.553825
A_23	Adult	NS	DMPFC	42.8667	-0.553825
A_24	Adult	NS	DMPFC	64.8455	-0.553825
A_25	Adult	DS	DMPFC	57.8801	-0.168556
A_26	Adult	DS	DMPFC	90.8504	2.9136
A_27	Adult	NS	DMPFC	59.0743	-0.553825
A_28	Adult	NS	DMPFC	66.2437	-0.553825
A_29	Adult	NS	DMPFC	-64.2454	-0.553825
A_30	Adult	NS	DMPFC	27.6918	-0.553825
A_31	Adult	DS	DMPFC	38.6052	0.0240794
A_32	Adult	DS	DMPFC	55.4711	3.29887
A_33	Adult	DS	DMPFC	69.5882	2.3357
A_34	Adult	DS	DMPFC	38.9644	0.794619
A_35	Adult	DS	DMPFC	9.39415	0.216714
A_36	Adult	NS	DMPFC	62.7874	-0.553825

## Sheet: Supplementary Figure 2
subID	age.group	asl.group	roi.type	roi	condition	beta
C_01	Child	NS	group	DMPFC	Mental	2.4359
C_01	Child	NS	group	DMPFC	Physical	0.4244
C_01	Child	NS	group	DMPFC	Social	1.5053
C_01	Child	NS	group	DMPFC	nonSigns	0.4721
C_01	Child	NS	group	LTPJ	Mental	0.5138
C_01	Child	NS	group	LTPJ	Physical	0.1825
C_01	Child	NS	group	LTPJ	Social	-0.0829
C_01	Child	NS	group	LTPJ	nonSigns	-0.4628
C_01	Child	NS	group	MMPFC	Mental	0.5367
C_01	Child	NS	group	MMPFC	Physical	-1.0418
C_01	Child	NS	group	MMPFC	Social	-0.5143
C_01	Child	NS	group	MMPFC	nonSigns	-0.2996
C_01	Child	NS	group	PC	Mental	-0.0948
C_01	Child	NS	group	PC	Physical	-0.3569
C_01	Child	NS	group	PC	Social	-0.2382
C_01	Child	NS	group	PC	nonSigns	-0.9012
C_01	Child	NS	group	RTPJ	Mental	0.309
C_01	Child	NS	group	RTPJ	Physical	-0.1211
C_01	Child	NS	group	RTPJ	Social	-0.0835
C_01	Child	NS	group	RTPJ	nonSigns	-0.158
C_01	Child	NS	group	VMPFC	Mental	0.3365
C_01	Child	NS	group	VMPFC	Physical	0.6874
C_01	Child	NS	group	VMPFC	Social	0.5388
C_01	Child	NS	group	VMPFC	nonSigns	0.1593
C_02	Child	DS	group	DMPFC	Mental	0.2249
C_02	Child	DS	group	DMPFC	Physical	-0.1606
C_02	Child	DS	group	DMPFC	Social	0.1631
C_02	Child	DS	group	DMPFC	nonSigns	0.2314
C_02	Child	DS	group	LTPJ	Mental	0.6787
C_02	Child	DS	group	LTPJ	Physical	-0.0783
C_02	Child	DS	group	LTPJ	Social	0.3503
C_02	Child	DS	group	LTPJ	nonSigns	0.0692
C_02	Child	DS	group	MMPFC	Mental	0.36
C_02	Child	DS	group	MMPFC	Physical	-0.106
C_02	Child	DS	group	MMPFC	Social	0.1568
C_02	Child	DS	group	MMPFC	nonSigns	0.0129
C_02	Child	DS	group	PC	Mental	-0.3467
C_02	Child	DS	group	PC	Physical	-0.8665
C_02	Child	DS	group	PC	Social	-0.3184
C_02	Child	DS	group	PC	nonSigns	-0.3475
C_02	Child	DS	group	RTPJ	Mental	1.2205
C_02	Child	DS	group	RTPJ	Physical	0.2857
C_02	Child	DS	group	RTPJ	Social	1.2066
C_02	Child	DS	group	RTPJ	nonSigns	-0.3378
C_02	Child	DS	group	VMPFC	Mental	-0.0952
C_02	Child	DS	group	VMPFC	Physical	-0.3326
C_02	Child	DS	group	VMPFC	Social	-0.2652
C_02	Child	DS	group	VMPFC	nonSigns	-0.1586
C_03	Child	NS	group	DMPFC	Mental	0.9444
C_03	Child	NS	group	DMPFC	Physical	0.4641
C_03	Child	NS	group	DMPFC	Social	0.7728
C_03	Child	NS	group	DMPFC	nonSigns	-0.2191
C_03	Child	NS	group	LTPJ	Mental	0.7215
C_03	Child	NS	group	LTPJ	Physical	0.7054
C_03	Child	NS	group	LTPJ	Social	0.3539
C_03	Child	NS	group	LTPJ	nonSigns	0.1163
C_03	Child	NS	group	MMPFC	Mental	0.42
C_03	Child	NS	group	MMPFC	Physical	0.9761
C_03	Child	NS	group	MMPFC	Social	-0.6831
C_03	Child	NS	group	MMPFC	nonSigns	0.508
C_03	Child	NS	group	PC	Mental	0.2303
C_03	Child	NS	group	PC	Physical	0.0219
C_03	Child	NS	group	PC	Social	0.2209
C_03	Child	NS	group	PC	nonSigns	0.1561
C_03	Child	NS	group	RTPJ	Mental	0.1922
C_03	Child	NS	group	RTPJ	Physical	0.1582
C_03	Child	NS	group	RTPJ	Social	0.1208
C_03	Child	NS	group	RTPJ	nonSigns	0.0494
C_03	Child	NS	group	VMPFC	Mental	0.0805
C_03	Child	NS	group	VMPFC	Physical	0.1761
C_03	Child	NS	group	VMPFC	Social	-0.1117
C_03	Child	NS	group	VMPFC	nonSigns	0.3071
C_05	Child	NS	group	DMPFC	Mental	0.4618
C_05	Child	NS	group	DMPFC	Physical	0.9385
C_05	Child	NS	group	DMPFC	Social	0.8773
C_05	Child	NS	group	DMPFC	nonSigns	0.5894
C_05	Child	NS	group	LTPJ	Mental	0.0279
C_05	Child	NS	group	LTPJ	Physical	-0.4762
C_05	Child	NS	group	LTPJ	Social	-0.2201
C_05	Child	NS	group	LTPJ	nonSigns	-0.4953
C_05	Child	NS	group	MMPFC	Mental	0.3421
C_05	Child	NS	group	MMPFC	Physical	0.4921
C_05	Child	NS	group	MMPFC	Social	0.3175
C_05	Child	NS	group	MMPFC	nonSigns	0.2007
C_05	Child	NS	group	PC	Mental	0.2108
C_05	Child	NS	group	PC	Physical	-0.015
C_05	Child	NS	group	PC	Social	0.0696
C_05	Child	NS	group	PC	nonSigns	-0.2361
C_05	Child	NS	group	RTPJ	Mental	0.2226
C_05	Child	NS	group	RTPJ	Physical	0.1413
C_05	Child	NS	group	RTPJ	Social	0.0858
C_05	Child	NS	group	RTPJ	nonSigns	0.1654
C_05	Child	NS	group	VMPFC	Mental	1.0674
C_05	Child	NS	group	VMPFC	Physical	1.4663
C_05	Child	NS	group	VMPFC	Social	1.734
C_05	Child	NS	group	VMPFC	nonSigns	0.5671
C_06	Child	NS	group	DMPFC	Mental	0.2173
C_06	Child	NS	group	DMPFC	Physical	0.8571
C_06	Child	NS	group	DMPFC	Social	0.7173
C_06	Child	NS	group	DMPFC	nonSigns	0.4334
C_06	Child	NS	group	LTPJ	Mental	-0.3926
C_06	Child	NS	group	LTPJ	Physical	-0.4709
C_06	Child	NS	group	LTPJ	Social	-0.5915
C_06	Child	NS	group	LTPJ	nonSigns	-0.8454
C_06	Child	NS	group	MMPFC	Mental	-0.1962
C_06	Child	NS	group	MMPFC	Physical	0.3127
C_06	Child	NS	group	MMPFC	Social	0.4584
C_06	Child	NS	group	MMPFC	nonSigns	0.2289
C_06	Child	NS	group	PC	Mental	0.0309
C_06	Child	NS	group	PC	Physical	-0.019
C_06	Child	NS	group	PC	Social	0.0968
C_06	Child	NS	group	PC	nonSigns	-0.4215
C_06	Child	NS	group	RTPJ	Mental	-0.0865
C_06	Child	NS	group	RTPJ	Physical	-0.156
C_06	Child	NS	group	RTPJ	Social	-0.1493
C_06	Child	NS	group	RTPJ	nonSigns	-0.1081
C_06	Child	NS	group	VMPFC	Mental	-0.1116
C_06	Child	NS	group	VMPFC	Physical	-0.0111
C_06	Child	NS	group	VMPFC	Social	0.029
C_06	Child	NS	group	VMPFC	nonSigns	0.0659
C_07	Child	DS	group	DMPFC	Mental	1.0116
C_07	Child	DS	group	DMPFC	Physical	0.487
C_07	Child	DS	group	DMPFC	Social	1.623
C_07	Child	DS	group	DMPFC	nonSigns	-0.3048
C_07	Child	DS	group	LTPJ	Mental	0.2267
C_07	Child	DS	group	LTPJ	Physical	0.2168
C_07	Child	DS	group	LTPJ	Social	0.1148
C_07	Child	DS	group	LTPJ	nonSigns	0.4209
C_07	Child	DS	group	MMPFC	Mental	-0.0655
C_07	Child	DS	group	MMPFC	Physical	-0.2001
C_07	Child	DS	group	MMPFC	Social	0.8614
C_07	Child	DS	group	MMPFC	nonSigns	-0.8876
C_07	Child	DS	group	PC	Mental	-0.1147
C_07	Child	DS	group	PC	Physical	0.2231
C_07	Child	DS	group	PC	Social	0.3422
C_07	Child	DS	group	PC	nonSigns	0.1098
C_07	Child	DS	group	RTPJ	Mental	0.002
C_07	Child	DS	group	RTPJ	Physical	0.1282
C_07	Child	DS	group	RTPJ	Social	0.8159
C_07	Child	DS	group	RTPJ	nonSigns	-0.1831
C_07	Child	DS	group	VMPFC	Mental	0.3131
C_07	Child	DS	group	VMPFC	Physical	0.3228
C_07	Child	DS	group	VMPFC	Social	0.1473
C_07	Child	DS	group	VMPFC	nonSigns	0.4074
C_10	Child	NS	group	DMPFC	Mental	0.438
C_10	Child	NS	group	DMPFC	Physical	-0.5695
C_10	Child	NS	group	DMPFC	Social	0.1886
C_10	Child	NS	group	DMPFC	nonSigns	-0.4297
C_10	Child	NS	group	LTPJ	Mental	0.2865
C_10	Child	NS	group	LTPJ	Physical	-1.0893
C_10	Child	NS	group	LTPJ	Social	0.1198
C_10	Child	NS	group	LTPJ	nonSigns	-1.3865
C_10	Child	NS	group	MMPFC	Mental	-0.3249
C_10	Child	NS	group	MMPFC	Physical	0.693
C_10	Child	NS	group	MMPFC	Social	-0.105
C_10	Child	NS	group	MMPFC	nonSigns	0.2493
C_10	Child	NS	group	PC	Mental	0.7116
C_10	Child	NS	group	PC	Physical	-0.2493
C_10	Child	NS	group	PC	Social	-0.0042
C_10	Child	NS	group	PC	nonSigns	-0.2254
C_10	Child	NS	group	RTPJ	Mental	0.5632
C_10	Child	NS	group	RTPJ	Physical	-0.1088
C_10	Child	NS	group	RTPJ	Social	0.0348
C_10	Child	NS	group	RTPJ	nonSigns	-0.0431
C_10	Child	NS	group	VMPFC	Mental	-0.2958
C_10	Child	NS	group	VMPFC	Physical	0.7176
C_10	Child	NS	group	VMPFC	Social	-0.282
C_10	Child	NS	group	VMPFC	nonSigns	-0.0253
C_11	Child	NS	group	DMPFC	Mental	NA
C_11	Child	NS	group	DMPFC	Physical	NA
C_11	Child	NS	group	DMPFC	Social	NA
C_11	Child	NS	group	DMPFC	nonSigns	NA
C_11	Child	NS	group	LTPJ	Mental	-0.1836
C_11	Child	NS	group	LTPJ	Physical	-0.1814
C_11	Child	NS	group	LTPJ	Social	-0.2142
C_11	Child	NS	group	LTPJ	nonSigns	0.1818
C_11	Child	NS	group	MMPFC	Mental	NA
C_11	Child	NS	group	MMPFC	Physical	NA
C_11	Child	NS	group	MMPFC	Social	NA
C_11	Child	NS	group	MMPFC	nonSigns	NA
C_11	Child	NS	group	PC	Mental	0.035
C_11	Child	NS	group	PC	Physical	-0.1491
C_11	Child	NS	group	PC	Social	-0.2777
C_11	Child	NS	group	PC	nonSigns	-0.1312
C_11	Child	NS	group	RTPJ	Mental	0.3905
C_11	Child	NS	group	RTPJ	Physical	0.1073
C_11	Child	NS	group	RTPJ	Social	0.0872
C_11	Child	NS	group	RTPJ	nonSigns	0.1871
C_11	Child	NS	group	VMPFC	Mental	NA
C_11	Child	NS	group	VMPFC	Physical	NA
C_11	Child	NS	group	VMPFC	Social	NA
C_11	Child	NS	group	VMPFC	nonSigns	NA
C_12	Child	NS	group	DMPFC	Mental	-0.09
C_12	Child	NS	group	DMPFC	Physical	1.459
C_12	Child	NS	group	DMPFC	Social	-0.3229
C_12	Child	NS	group	DMPFC	nonSigns	0.0904
C_12	Child	NS	group	LTPJ	Mental	-0.4929
C_12	Child	NS	group	LTPJ	Physical	-0.5125
C_12	Child	NS	group	LTPJ	Social	-0.3919
C_12	Child	NS	group	LTPJ	nonSigns	-0.3915
C_12	Child	NS	group	MMPFC	Mental	0.9862
C_12	Child	NS	group	MMPFC	Physical	-0.348
C_12	Child	NS	group	MMPFC	Social	1.2231
C_12	Child	NS	group	MMPFC	nonSigns	-0.0967
C_12	Child	NS	group	PC	Mental	-0.1232
C_12	Child	NS	group	PC	Physical	0.2688
C_12	Child	NS	group	PC	Social	0.1314
C_12	Child	NS	group	PC	nonSigns	-0.3225
C_12	Child	NS	group	RTPJ	Mental	-0.4819
C_12	Child	NS	group	RTPJ	Physical	0.0545
C_12	Child	NS	group	RTPJ	Social	-0.367
C_12	Child	NS	group	RTPJ	nonSigns	-0.2524
C_12	Child	NS	group	VMPFC	Mental	0.8495
C_12	Child	NS	group	VMPFC	Physical	-0.6478
C_12	Child	NS	group	VMPFC	Social	0.7042
C_12	Child	NS	group	VMPFC	nonSigns	-0.0182
C_13	Child	NS	group	DMPFC	Mental	NA
C_13	Child	NS	group	DMPFC	Physical	NA
C_13	Child	NS	group	DMPFC	Social	NA
C_13	Child	NS	group	DMPFC	nonSigns	NA
C_13	Child	NS	group	LTPJ	Mental	-0.4389
C_13	Child	NS	group	LTPJ	Physical	-0.3993
C_13	Child	NS	group	LTPJ	Social	-0.4005
C_13	Child	NS	group	LTPJ	nonSigns	-0.0855
C_13	Child	NS	group	MMPFC	Mental	0.6076
C_13	Child	NS	group	MMPFC	Physical	-0.1943
C_13	Child	NS	group	MMPFC	Social	0.583
C_13	Child	NS	group	MMPFC	nonSigns	-0.8333
C_13	Child	NS	group	PC	Mental	0.3366
C_13	Child	NS	group	PC	Physical	0.2933
C_13	Child	NS	group	PC	Social	0.3802
C_13	Child	NS	group	PC	nonSigns	0.2246
C_13	Child	NS	group	RTPJ	Mental	0.1322
C_13	Child	NS	group	RTPJ	Physical	-0.3022
C_13	Child	NS	group	RTPJ	Social	-0.4182
C_13	Child	NS	group	RTPJ	nonSigns	-0.0526
C_13	Child	NS	group	VMPFC	Mental	0.7695
C_13	Child	NS	group	VMPFC	Physical	0.451
C_13	Child	NS	group	VMPFC	Social	0.2416
C_13	Child	NS	group	VMPFC	nonSigns	-0.0234
C_14	Child	NS	group	DMPFC	Mental	1.0979
C_14	Child	NS	group	DMPFC	Physical	-0.4357
C_14	Child	NS	group	DMPFC	Social	0.5152
C_14	Child	NS	group	DMPFC	nonSigns	0.0799
C_14	Child	NS	group	LTPJ	Mental	0.2984
C_14	Child	NS	group	LTPJ	Physical	0.1473
C_14	Child	NS	group	LTPJ	Social	0.107
C_14	Child	NS	group	LTPJ	nonSigns	-0.4993
C_14	Child	NS	group	MMPFC	Mental	0.7558
C_14	Child	NS	group	MMPFC	Physical	-0.9531
C_14	Child	NS	group	MMPFC	Social	-0.1998
C_14	Child	NS	group	MMPFC	nonSigns	-0.634
C_14	Child	NS	group	PC	Mental	-0.1353
C_14	Child	NS	group	PC	Physical	-0.0171
C_14	Child	NS	group	PC	Social	-0.118
C_14	Child	NS	group	PC	nonSigns	-0.4615
C_14	Child	NS	group	RTPJ	Mental	0.2186
C_14	Child	NS	group	RTPJ	Physical	0.0052
C_14	Child	NS	group	RTPJ	Social	-0.2657
C_14	Child	NS	group	RTPJ	nonSigns	-0.5656
C_14	Child	NS	group	VMPFC	Mental	0.4088
C_14	Child	NS	group	VMPFC	Physical	-0.841
C_14	Child	NS	group	VMPFC	Social	0.4294
C_14	Child	NS	group	VMPFC	nonSigns	-0.9242
C_15	Child	NS	group	DMPFC	Mental	1.5284
C_15	Child	NS	group	DMPFC	Physical	0.7593
C_15	Child	NS	group	DMPFC	Social	1.3307
C_15	Child	NS	group	DMPFC	nonSigns	-0.341
C_15	Child	NS	group	LTPJ	Mental	0.6837
C_15	Child	NS	group	LTPJ	Physical	0.3746
C_15	Child	NS	group	LTPJ	Social	0.4194
C_15	Child	NS	group	LTPJ	nonSigns	-0.2127
C_15	Child	NS	group	MMPFC	Mental	1.6898
C_15	Child	NS	group	MMPFC	Physical	0.7592
C_15	Child	NS	group	MMPFC	Social	1.3227
C_15	Child	NS	group	MMPFC	nonSigns	-0.7441
C_15	Child	NS	group	PC	Mental	0.2444
C_15	Child	NS	group	PC	Physical	-0.0218
C_15	Child	NS	group	PC	Social	0.2331
C_15	Child	NS	group	PC	nonSigns	-0.3062
C_15	Child	NS	group	RTPJ	Mental	1.0413
C_15	Child	NS	group	RTPJ	Physical	0.345
C_15	Child	NS	group	RTPJ	Social	0.4539
C_15	Child	NS	group	RTPJ	nonSigns	0.037
C_15	Child	NS	group	VMPFC	Mental	-0.2788
C_15	Child	NS	group	VMPFC	Physical	-0.0663
C_15	Child	NS	group	VMPFC	Social	0.111
C_15	Child	NS	group	VMPFC	nonSigns	-0.7007
C_16	Child	NS	group	DMPFC	Mental	1.0307
C_16	Child	NS	group	DMPFC	Physical	0.2689
C_16	Child	NS	group	DMPFC	Social	0.9658
C_16	Child	NS	group	DMPFC	nonSigns	0.1935
C_16	Child	NS	group	LTPJ	Mental	0.4407
C_16	Child	NS	group	LTPJ	Physical	-0.4906
C_16	Child	NS	group	LTPJ	Social	0.0841
C_16	Child	NS	group	LTPJ	nonSigns	-1.0468
C_16	Child	NS	group	MMPFC	Mental	1.1236
C_16	Child	NS	group	MMPFC	Physical	-0.3251
C_16	Child	NS	group	MMPFC	Social	0.8631
C_16	Child	NS	group	MMPFC	nonSigns	0.0547
C_16	Child	NS	group	PC	Mental	0.1181
C_16	Child	NS	group	PC	Physical	-0.3983
C_16	Child	NS	group	PC	Social	-0.0113
C_16	Child	NS	group	PC	nonSigns	-0.3718
C_16	Child	NS	group	RTPJ	Mental	0.5247
C_16	Child	NS	group	RTPJ	Physical	-0.5106
C_16	Child	NS	group	RTPJ	Social	-0.0554
C_16	Child	NS	group	RTPJ	nonSigns	-0.5073
C_16	Child	NS	group	VMPFC	Mental	0.3664
C_16	Child	NS	group	VMPFC	Physical	-0.2839
C_16	Child	NS	group	VMPFC	Social	0.4866
C_16	Child	NS	group	VMPFC	nonSigns	0.0738
C_17	Child	NS	group	DMPFC	Mental	0.4802
C_17	Child	NS	group	DMPFC	Physical	0.2922
C_17	Child	NS	group	DMPFC	Social	0.4469
C_17	Child	NS	group	DMPFC	nonSigns	-0.2111
C_17	Child	NS	group	LTPJ	Mental	0.2342
C_17	Child	NS	group	LTPJ	Physical	-0.5019
C_17	Child	NS	group	LTPJ	Social	-0.516
C_17	Child	NS	group	LTPJ	nonSigns	-1.4733
C_17	Child	NS	group	MMPFC	Mental	0.4498
C_17	Child	NS	group	MMPFC	Physical	0.016
C_17	Child	NS	group	MMPFC	Social	-0.0001
C_17	Child	NS	group	MMPFC	nonSigns	-0.2779
C_17	Child	NS	group	PC	Mental	0.0898
C_17	Child	NS	group	PC	Physical	-0.103
C_17	Child	NS	group	PC	Social	0.1097
C_17	Child	NS	group	PC	nonSigns	-0.3449
C_17	Child	NS	group	RTPJ	Mental	0.6674
C_17	Child	NS	group	RTPJ	Physical	0.2088
C_17	Child	NS	group	RTPJ	Social	0.0466
C_17	Child	NS	group	RTPJ	nonSigns	-0.6846
C_17	Child	NS	group	VMPFC	Mental	0.3781
C_17	Child	NS	group	VMPFC	Physical	0.246
C_17	Child	NS	group	VMPFC	Social	0.2686
C_17	Child	NS	group	VMPFC	nonSigns	0.0012
C_19	Child	NS	group	DMPFC	Mental	0.856
C_19	Child	NS	group	DMPFC	Physical	-0.1555
C_19	Child	NS	group	DMPFC	Social	0.8873
C_19	Child	NS	group	DMPFC	nonSigns	-0.6652
C_19	Child	NS	group	LTPJ	Mental	-0.1089
C_19	Child	NS	group	LTPJ	Physical	0.2714
C_19	Child	NS	group	LTPJ	Social	-0.7637
C_19	Child	NS	group	LTPJ	nonSigns	-0.0409
C_19	Child	NS	group	MMPFC	Mental	0.6041
C_19	Child	NS	group	MMPFC	Physical	-1.1534
C_19	Child	NS	group	MMPFC	Social	0.2682
C_19	Child	NS	group	MMPFC	nonSigns	-1.6303
C_19	Child	NS	group	PC	Mental	-0.3551
C_19	Child	NS	group	PC	Physical	-0.3742
C_19	Child	NS	group	PC	Social	-0.2688
C_19	Child	NS	group	PC	nonSigns	-0.4169
C_19	Child	NS	group	RTPJ	Mental	-0.2456
C_19	Child	NS	group	RTPJ	Physical	-0.5347
C_19	Child	NS	group	RTPJ	Social	-0.3496
C_19	Child	NS	group	RTPJ	nonSigns	-1.3253
C_19	Child	NS	group	VMPFC	Mental	-0.079
C_19	Child	NS	group	VMPFC	Physical	-0.7259
C_19	Child	NS	group	VMPFC	Social	-0.0112
C_19	Child	NS	group	VMPFC	nonSigns	-1.8416
C_22	Child	NS	group	DMPFC	Mental	1.34
C_22	Child	NS	group	DMPFC	Physical	0.4003
C_22	Child	NS	group	DMPFC	Social	0.6358
C_22	Child	NS	group	DMPFC	nonSigns	-0.2258
C_22	Child	NS	group	LTPJ	Mental	0.1441
C_22	Child	NS	group	LTPJ	Physical	-0.1118
C_22	Child	NS	group	LTPJ	Social	0.6954
C_22	Child	NS	group	LTPJ	nonSigns	0.1016
C_22	Child	NS	group	MMPFC	Mental	NA
C_22	Child	NS	group	MMPFC	Physical	NA
C_22	Child	NS	group	MMPFC	Social	NA
C_22	Child	NS	group	MMPFC	nonSigns	NA
C_22	Child	NS	group	PC	Mental	0.709
C_22	Child	NS	group	PC	Physical	-0.3407
C_22	Child	NS	group	PC	Social	0.0945
C_22	Child	NS	group	PC	nonSigns	-0.2645
C_22	Child	NS	group	RTPJ	Mental	1.029
C_22	Child	NS	group	RTPJ	Physical	0.1201
C_22	Child	NS	group	RTPJ	Social	0.4054
C_22	Child	NS	group	RTPJ	nonSigns	0.6721
C_22	Child	NS	group	VMPFC	Mental	NA
C_22	Child	NS	group	VMPFC	Physical	NA
C_22	Child	NS	group	VMPFC	Social	NA
C_22	Child	NS	group	VMPFC	nonSigns	NA
C_23	Child	NS	group	DMPFC	Mental	0.3355
C_23	Child	NS	group	DMPFC	Physical	-0.3708
C_23	Child	NS	group	DMPFC	Social	0.2764
C_23	Child	NS	group	DMPFC	nonSigns	-1.2145
C_23	Child	NS	group	LTPJ	Mental	-0.0179
C_23	Child	NS	group	LTPJ	Physical	-0.736
C_23	Child	NS	group	LTPJ	Social	-0.2882
C_23	Child	NS	group	LTPJ	nonSigns	-0.0706
C_23	Child	NS	group	MMPFC	Mental	0.5231
C_23	Child	NS	group	MMPFC	Physical	-0.1211
C_23	Child	NS	group	MMPFC	Social	0.1068
C_23	Child	NS	group	MMPFC	nonSigns	-0.9936
C_23	Child	NS	group	PC	Mental	0.1131
C_23	Child	NS	group	PC	Physical	-0.3212
C_23	Child	NS	group	PC	Social	0.0427
C_23	Child	NS	group	PC	nonSigns	-0.5701
C_23	Child	NS	group	RTPJ	Mental	0.507
C_23	Child	NS	group	RTPJ	Physical	-0.1737
C_23	Child	NS	group	RTPJ	Social	0.1356
C_23	Child	NS	group	RTPJ	nonSigns	-0.2638
C_23	Child	NS	group	VMPFC	Mental	-0.2587
C_23	Child	NS	group	VMPFC	Physical	-0.2765
C_23	Child	NS	group	VMPFC	Social	-0.1966
C_23	Child	NS	group	VMPFC	nonSigns	-0.5917
C_24	Child	NS	group	DMPFC	Mental	0.4963
C_24	Child	NS	group	DMPFC	Physical	0.0541
C_24	Child	NS	group	DMPFC	Social	0.2734
C_24	Child	NS	group	DMPFC	nonSigns	-0.3596
C_24	Child	NS	group	LTPJ	Mental	0.1377
C_24	Child	NS	group	LTPJ	Physical	-0.7261
C_24	Child	NS	group	LTPJ	Social	-0.3522
C_24	Child	NS	group	LTPJ	nonSigns	-0.2946
C_24	Child	NS	group	MMPFC	Mental	0.7215
C_24	Child	NS	group	MMPFC	Physical	0.144
C_24	Child	NS	group	MMPFC	Social	0.4932
C_24	Child	NS	group	MMPFC	nonSigns	-0.4731
C_24	Child	NS	group	PC	Mental	0.0362
C_24	Child	NS	group	PC	Physical	-0.3971
C_24	Child	NS	group	PC	Social	0.1525
C_24	Child	NS	group	PC	nonSigns	-0.347
C_24	Child	NS	group	RTPJ	Mental	0.8001
C_24	Child	NS	group	RTPJ	Physical	-0.1793
C_24	Child	NS	group	RTPJ	Social	0.2902
C_24	Child	NS	group	RTPJ	nonSigns	-0.1943
C_24	Child	NS	group	VMPFC	Mental	0.159
C_24	Child	NS	group	VMPFC	Physical	0.2143
C_24	Child	NS	group	VMPFC	Social	0.3879
C_24	Child	NS	group	VMPFC	nonSigns	-0.2347
C_26	Child	DS	group	DMPFC	Mental	1.2507
C_26	Child	DS	group	DMPFC	Physical	0.7538
C_26	Child	DS	group	DMPFC	Social	0.622
C_26	Child	DS	group	DMPFC	nonSigns	0.1023
C_26	Child	DS	group	LTPJ	Mental	0.5553
C_26	Child	DS	group	LTPJ	Physical	-0.0316
C_26	Child	DS	group	LTPJ	Social	-0.291
C_26	Child	DS	group	LTPJ	nonSigns	-0.5418
C_26	Child	DS	group	MMPFC	Mental	-0.4638
C_26	Child	DS	group	MMPFC	Physical	-1.1501
C_26	Child	DS	group	MMPFC	Social	-1.3606
C_26	Child	DS	group	MMPFC	nonSigns	-0.7624
C_26	Child	DS	group	PC	Mental	0.2616
C_26	Child	DS	group	PC	Physical	0.1416
C_26	Child	DS	group	PC	Social	-0.0106
C_26	Child	DS	group	PC	nonSigns	-0.3342
C_26	Child	DS	group	RTPJ	Mental	0.6368
C_26	Child	DS	group	RTPJ	Physical	0.3139
C_26	Child	DS	group	RTPJ	Social	0.2373
C_26	Child	DS	group	RTPJ	nonSigns	-0.1416
C_26	Child	DS	group	VMPFC	Mental	1.1552
C_26	Child	DS	group	VMPFC	Physical	0.9397
C_26	Child	DS	group	VMPFC	Social	0.341
C_26	Child	DS	group	VMPFC	nonSigns	0.1394
C_27	Child	DS	group	DMPFC	Mental	0.9299
C_27	Child	DS	group	DMPFC	Physical	0.3864
C_27	Child	DS	group	DMPFC	Social	0.3508
C_27	Child	DS	group	DMPFC	nonSigns	-0.5367
C_27	Child	DS	group	LTPJ	Mental	1.2065
C_27	Child	DS	group	LTPJ	Physical	-0.3265
C_27	Child	DS	group	LTPJ	Social	-0.0506
C_27	Child	DS	group	LTPJ	nonSigns	-0.9926
C_27	Child	DS	group	MMPFC	Mental	1.3065
C_27	Child	DS	group	MMPFC	Physical	-0.0968
C_27	Child	DS	group	MMPFC	Social	0.5226
C_27	Child	DS	group	MMPFC	nonSigns	-1.0833
C_27	Child	DS	group	PC	Mental	0.7513
C_27	Child	DS	group	PC	Physical	-0.1817
C_27	Child	DS	group	PC	Social	0.378
C_27	Child	DS	group	PC	nonSigns	-0.5503
C_27	Child	DS	group	RTPJ	Mental	0.9872
C_27	Child	DS	group	RTPJ	Physical	0.1977
C_27	Child	DS	group	RTPJ	Social	0.6888
C_27	Child	DS	group	RTPJ	nonSigns	-0.4929
C_27	Child	DS	group	VMPFC	Mental	-0.1086
C_27	Child	DS	group	VMPFC	Physical	-0.0396
C_27	Child	DS	group	VMPFC	Social	0.3012
C_27	Child	DS	group	VMPFC	nonSigns	-0.5077
C_28	Child	DS	group	DMPFC	Mental	0.7924
C_28	Child	DS	group	DMPFC	Physical	0.0804
C_28	Child	DS	group	DMPFC	Social	0.6033
C_28	Child	DS	group	DMPFC	nonSigns	-0.0547
C_28	Child	DS	group	LTPJ	Mental	1.4141
C_28	Child	DS	group	LTPJ	Physical	0.5509
C_28	Child	DS	group	LTPJ	Social	1.3602
C_28	Child	DS	group	LTPJ	nonSigns	0.1946
C_28	Child	DS	group	MMPFC	Mental	0.771
C_28	Child	DS	group	MMPFC	Physical	-0.6252
C_28	Child	DS	group	MMPFC	Social	0.488
C_28	Child	DS	group	MMPFC	nonSigns	-0.2945
C_28	Child	DS	group	PC	Mental	-0.8329
C_28	Child	DS	group	PC	Physical	-0.7906
C_28	Child	DS	group	PC	Social	-0.942
C_28	Child	DS	group	PC	nonSigns	-0.1371
C_28	Child	DS	group	RTPJ	Mental	0.7538
C_28	Child	DS	group	RTPJ	Physical	-0.1368
C_28	Child	DS	group	RTPJ	Social	0.4715
C_28	Child	DS	group	RTPJ	nonSigns	-0.3329
C_28	Child	DS	group	VMPFC	Mental	0.1515
C_28	Child	DS	group	VMPFC	Physical	-0.3352
C_28	Child	DS	group	VMPFC	Social	0.0206
C_28	Child	DS	group	VMPFC	nonSigns	0.0578
C_29	Child	DS	group	DMPFC	Mental	0.5022
C_29	Child	DS	group	DMPFC	Physical	-0.2392
C_29	Child	DS	group	DMPFC	Social	0.5004
C_29	Child	DS	group	DMPFC	nonSigns	0.2833
C_29	Child	DS	group	LTPJ	Mental	0.7238
C_29	Child	DS	group	LTPJ	Physical	0.6133
C_29	Child	DS	group	LTPJ	Social	0.0908
C_29	Child	DS	group	LTPJ	nonSigns	-0.3274
C_29	Child	DS	group	MMPFC	Mental	0.4627
C_29	Child	DS	group	MMPFC	Physical	-0.3457
C_29	Child	DS	group	MMPFC	Social	0.6211
C_29	Child	DS	group	MMPFC	nonSigns	0.1085
C_29	Child	DS	group	PC	Mental	-0.0847
C_29	Child	DS	group	PC	Physical	-0.2634
C_29	Child	DS	group	PC	Social	-0.0102
C_29	Child	DS	group	PC	nonSigns	-0.4055
C_29	Child	DS	group	RTPJ	Mental	0.352
C_29	Child	DS	group	RTPJ	Physical	-0.3661
C_29	Child	DS	group	RTPJ	Social	0.282
C_29	Child	DS	group	RTPJ	nonSigns	0.4499
C_29	Child	DS	group	VMPFC	Mental	0.1911
C_29	Child	DS	group	VMPFC	Physical	-0.1297
C_29	Child	DS	group	VMPFC	Social	0.1653
C_29	Child	DS	group	VMPFC	nonSigns	0.0262
C_30	Child	DS	group	DMPFC	Mental	0.722
C_30	Child	DS	group	DMPFC	Physical	0.5816
C_30	Child	DS	group	DMPFC	Social	1.1087
C_30	Child	DS	group	DMPFC	nonSigns	0.4475
C_30	Child	DS	group	LTPJ	Mental	0.0944
C_30	Child	DS	group	LTPJ	Physical	-0.1744
C_30	Child	DS	group	LTPJ	Social	0.175
C_30	Child	DS	group	LTPJ	nonSigns	-0.1474
C_30	Child	DS	group	MMPFC	Mental	0.4191
C_30	Child	DS	group	MMPFC	Physical	0.3753
C_30	Child	DS	group	MMPFC	Social	0.5603
C_30	Child	DS	group	MMPFC	nonSigns	0.1876
C_30	Child	DS	group	PC	Mental	0.3019
C_30	Child	DS	group	PC	Physical	0.0027
C_30	Child	DS	group	PC	Social	0.4592
C_30	Child	DS	group	PC	nonSigns	0.3374
C_30	Child	DS	group	RTPJ	Mental	0.4221
C_30	Child	DS	group	RTPJ	Physical	0.0437
C_30	Child	DS	group	RTPJ	Social	0.6043
C_30	Child	DS	group	RTPJ	nonSigns	0.3079
C_30	Child	DS	group	VMPFC	Mental	0.3909
C_30	Child	DS	group	VMPFC	Physical	0.3798
C_30	Child	DS	group	VMPFC	Social	0.5451
C_30	Child	DS	group	VMPFC	nonSigns	0.6046
C_32	Child	DS	group	DMPFC	Mental	-0.1453
C_32	Child	DS	group	DMPFC	Physical	-0.0973
C_32	Child	DS	group	DMPFC	Social	0.3659
C_32	Child	DS	group	DMPFC	nonSigns	-0.3858
C_32	Child	DS	group	LTPJ	Mental	-0.0534
C_32	Child	DS	group	LTPJ	Physical	-0.0116
C_32	Child	DS	group	LTPJ	Social	-0.6375
C_32	Child	DS	group	LTPJ	nonSigns	-1.0464
C_32	Child	DS	group	MMPFC	Mental	-0.1758
C_32	Child	DS	group	MMPFC	Physical	-0.1495
C_32	Child	DS	group	MMPFC	Social	-0.0508
C_32	Child	DS	group	MMPFC	nonSigns	-0.6504
C_32	Child	DS	group	PC	Mental	0.0381
C_32	Child	DS	group	PC	Physical	0.062
C_32	Child	DS	group	PC	Social	-0.1541
C_32	Child	DS	group	PC	nonSigns	-0.4514
C_32	Child	DS	group	RTPJ	Mental	-0.5809
C_32	Child	DS	group	RTPJ	Physical	-0.022
C_32	Child	DS	group	RTPJ	Social	-0.3398
C_32	Child	DS	group	RTPJ	nonSigns	-0.9362
C_32	Child	DS	group	VMPFC	Mental	-0.2444
C_32	Child	DS	group	VMPFC	Physical	-0.2923
C_32	Child	DS	group	VMPFC	Social	-0.5374
C_32	Child	DS	group	VMPFC	nonSigns	-0.768
A_01	Adult	NS	group	DMPFC	Mental	0.7929
A_01	Adult	NS	group	DMPFC	Physical	0.1446
A_01	Adult	NS	group	DMPFC	Social	0.1056
A_01	Adult	NS	group	DMPFC	nonSign_easy	-0.2349
A_01	Adult	NS	group	DMPFC	nonSigns	-0.6296
A_01	Adult	NS	group	LTPJ	Mental	0.4421
A_01	Adult	NS	group	LTPJ	Physical	-0.0867
A_01	Adult	NS	group	LTPJ	Social	-0.0105
A_01	Adult	NS	group	LTPJ	nonSign_easy	-0.3087
A_01	Adult	NS	group	LTPJ	nonSigns	-0.5203
A_01	Adult	NS	group	MMPFC	Mental	0.4677
A_01	Adult	NS	group	MMPFC	Physical	0.2129
A_01	Adult	NS	group	MMPFC	Social	0.32
A_01	Adult	NS	group	MMPFC	nonSign_easy	-0.5518
A_01	Adult	NS	group	MMPFC	nonSigns	-1.1792
A_01	Adult	NS	group	PC	Mental	0.0344
A_01	Adult	NS	group	PC	Physical	-0.2468
A_01	Adult	NS	group	PC	Social	-0.1732
A_01	Adult	NS	group	PC	nonSign_easy	-0.4051
A_01	Adult	NS	group	PC	nonSigns	-0.7475
A_01	Adult	NS	group	RTPJ	Mental	-0.1328
A_01	Adult	NS	group	RTPJ	Physical	-0.2167
A_01	Adult	NS	group	RTPJ	Social	-0.4648
A_01	Adult	NS	group	RTPJ	nonSign_easy	-0.2921
A_01	Adult	NS	group	RTPJ	nonSigns	-0.5873
A_01	Adult	NS	group	VMPFC	Mental	-0.0159
A_01	Adult	NS	group	VMPFC	Physical	-0.1475
A_01	Adult	NS	group	VMPFC	Social	0.0317
A_01	Adult	NS	group	VMPFC	nonSign_easy	-0.2915
A_01	Adult	NS	group	VMPFC	nonSigns	-0.8467
A_02	Adult	DS	group	DMPFC	Mental	0.1551
A_02	Adult	DS	group	DMPFC	Physical	-0.1365
A_02	Adult	DS	group	DMPFC	Social	-0.0619
A_02	Adult	DS	group	DMPFC	nonSign_easy	-0.421
A_02	Adult	DS	group	DMPFC	nonSigns	-0.4943
A_02	Adult	DS	group	LTPJ	Mental	-0.2876
A_02	Adult	DS	group	LTPJ	Physical	-0.6896
A_02	Adult	DS	group	LTPJ	Social	-0.6024
A_02	Adult	DS	group	LTPJ	nonSign_easy	-0.7169
A_02	Adult	DS	group	LTPJ	nonSigns	-1.0284
A_02	Adult	DS	group	MMPFC	Mental	-0.5241
A_02	Adult	DS	group	MMPFC	Physical	-0.9758
A_02	Adult	DS	group	MMPFC	Social	-0.7144
A_02	Adult	DS	group	MMPFC	nonSign_easy	-0.7841
A_02	Adult	DS	group	MMPFC	nonSigns	-1.1962
A_02	Adult	DS	group	PC	Mental	-0.1039
A_02	Adult	DS	group	PC	Physical	-0.5413
A_02	Adult	DS	group	PC	Social	-0.0611
A_02	Adult	DS	group	PC	nonSign_easy	-0.5545
A_02	Adult	DS	group	PC	nonSigns	-0.6313
A_02	Adult	DS	group	RTPJ	Mental	-0.3218
A_02	Adult	DS	group	RTPJ	Physical	-0.7613
A_02	Adult	DS	group	RTPJ	Social	-0.55
A_02	Adult	DS	group	RTPJ	nonSign_easy	-0.9703
A_02	Adult	DS	group	RTPJ	nonSigns	-1.1069
A_02	Adult	DS	group	VMPFC	Mental	-0.2991
A_02	Adult	DS	group	VMPFC	Physical	-0.4679
A_02	Adult	DS	group	VMPFC	Social	-0.0421
A_02	Adult	DS	group	VMPFC	nonSign_easy	-0.4072
A_02	Adult	DS	group	VMPFC	nonSigns	-0.4851
A_03	Adult	DS	group	DMPFC	Mental	1.7062
A_03	Adult	DS	group	DMPFC	Physical	0.2739
A_03	Adult	DS	group	DMPFC	Social	0.9542
A_03	Adult	DS	group	DMPFC	nonSign_easy	1.5007
A_03	Adult	DS	group	DMPFC	nonSigns	0.8625
A_03	Adult	DS	group	LTPJ	Mental	0.5527
A_03	Adult	DS	group	LTPJ	Physical	0.3042
A_03	Adult	DS	group	LTPJ	Social	0.0332
A_03	Adult	DS	group	LTPJ	nonSign_easy	-0.0879
A_03	Adult	DS	group	LTPJ	nonSigns	0.0546
A_03	Adult	DS	group	MMPFC	Mental	0.4128
A_03	Adult	DS	group	MMPFC	Physical	-0.0161
A_03	Adult	DS	group	MMPFC	Social	-0.2064
A_03	Adult	DS	group	MMPFC	nonSign_easy	0.7529
A_03	Adult	DS	group	MMPFC	nonSigns	0.3443
A_03	Adult	DS	group	PC	Mental	0.2442
A_03	Adult	DS	group	PC	Physical	0.0373
A_03	Adult	DS	group	PC	Social	-0.1743
A_03	Adult	DS	group	PC	nonSign_easy	-0.0731
A_03	Adult	DS	group	PC	nonSigns	-0.1961
A_03	Adult	DS	group	RTPJ	Mental	0.8343
A_03	Adult	DS	group	RTPJ	Physical	0.796
A_03	Adult	DS	group	RTPJ	Social	0.318
A_03	Adult	DS	group	RTPJ	nonSign_easy	0.3044
A_03	Adult	DS	group	RTPJ	nonSigns	0.1979
A_03	Adult	DS	group	VMPFC	Mental	-0.2068
A_03	Adult	DS	group	VMPFC	Physical	0.0448
A_03	Adult	DS	group	VMPFC	Social	-0.441
A_03	Adult	DS	group	VMPFC	nonSign_easy	-0.0498
A_03	Adult	DS	group	VMPFC	nonSigns	-0.0335
A_04	Adult	DS	group	DMPFC	Mental	0.7758
A_04	Adult	DS	group	DMPFC	Physical	-0.1742
A_04	Adult	DS	group	DMPFC	Social	0.3569
A_04	Adult	DS	group	DMPFC	nonSign_easy	-0.3862
A_04	Adult	DS	group	DMPFC	nonSigns	-0.5348
A_04	Adult	DS	group	LTPJ	Mental	-0.4286
A_04	Adult	DS	group	LTPJ	Physical	-0.6556
A_04	Adult	DS	group	LTPJ	Social	-0.735
A_04	Adult	DS	group	LTPJ	nonSign_easy	-0.2734
A_04	Adult	DS	group	LTPJ	nonSigns	-0.2572
A_04	Adult	DS	group	MMPFC	Mental	0.32
A_04	Adult	DS	group	MMPFC	Physical	-0.4103
A_04	Adult	DS	group	MMPFC	Social	0.1655
A_04	Adult	DS	group	MMPFC	nonSign_easy	-0.278
A_04	Adult	DS	group	MMPFC	nonSigns	-0.4767
A_04	Adult	DS	group	PC	Mental	-0.0336
A_04	Adult	DS	group	PC	Physical	-0.3771
A_04	Adult	DS	group	PC	Social	-0.0702
A_04	Adult	DS	group	PC	nonSign_easy	-0.2743
A_04	Adult	DS	group	PC	nonSigns	-0.4122
A_04	Adult	DS	group	RTPJ	Mental	-0.2063
A_04	Adult	DS	group	RTPJ	Physical	-0.3292
A_04	Adult	DS	group	RTPJ	Social	-0.2418
A_04	Adult	DS	group	RTPJ	nonSign_easy	-0.222
A_04	Adult	DS	group	RTPJ	nonSigns	-0.3476
A_04	Adult	DS	group	VMPFC	Mental	0.4587
A_04	Adult	DS	group	VMPFC	Physical	0.1619
A_04	Adult	DS	group	VMPFC	Social	0.4152
A_04	Adult	DS	group	VMPFC	nonSign_easy	-0.2076
A_04	Adult	DS	group	VMPFC	nonSigns	-0.0899
A_05	Adult	DS	group	DMPFC	Mental	-0.0874
A_05	Adult	DS	group	DMPFC	Physical	-0.2929
A_05	Adult	DS	group	DMPFC	Social	-0.2413
A_05	Adult	DS	group	DMPFC	nonSign_easy	-0.222
A_05	Adult	DS	group	DMPFC	nonSigns	-0.266
A_05	Adult	DS	group	LTPJ	Mental	-0.2671
A_05	Adult	DS	group	LTPJ	Physical	-0.4597
A_05	Adult	DS	group	LTPJ	Social	-0.3908
A_05	Adult	DS	group	LTPJ	nonSign_easy	-0.3039
A_05	Adult	DS	group	LTPJ	nonSigns	-0.3359
A_05	Adult	DS	group	MMPFC	Mental	0.382
A_05	Adult	DS	group	MMPFC	Physical	-0.1845
A_05	Adult	DS	group	MMPFC	Social	0.2106
A_05	Adult	DS	group	MMPFC	nonSign_easy	-0.1954
A_05	Adult	DS	group	MMPFC	nonSigns	-0.5768
A_05	Adult	DS	group	PC	Mental	-0.131
A_05	Adult	DS	group	PC	Physical	-0.4452
A_05	Adult	DS	group	PC	Social	-0.1596
A_05	Adult	DS	group	PC	nonSign_easy	-0.2738
A_05	Adult	DS	group	PC	nonSigns	-0.6445
A_05	Adult	DS	group	RTPJ	Mental	0.1774
A_05	Adult	DS	group	RTPJ	Physical	-0.0213
A_05	Adult	DS	group	RTPJ	Social	0.016
A_05	Adult	DS	group	RTPJ	nonSign_easy	-0.1572
A_05	Adult	DS	group	RTPJ	nonSigns	-0.1167
A_05	Adult	DS	group	VMPFC	Mental	-0.8286
A_05	Adult	DS	group	VMPFC	Physical	-0.9821
A_05	Adult	DS	group	VMPFC	Social	-0.4789
A_05	Adult	DS	group	VMPFC	nonSign_easy	-0.3063
A_05	Adult	DS	group	VMPFC	nonSigns	-1.0036
A_06	Adult	DS	group	DMPFC	Mental	-0.1441
A_06	Adult	DS	group	DMPFC	Physical	-0.1721
A_06	Adult	DS	group	DMPFC	Social	-0.2659
A_06	Adult	DS	group	DMPFC	nonSign_easy	-0.7543
A_06	Adult	DS	group	DMPFC	nonSigns	-0.364
A_06	Adult	DS	group	LTPJ	Mental	0.5223
A_06	Adult	DS	group	LTPJ	Physical	-0.1504
A_06	Adult	DS	group	LTPJ	Social	0.2997
A_06	Adult	DS	group	LTPJ	nonSign_easy	-0.4379
A_06	Adult	DS	group	LTPJ	nonSigns	-0.403
A_06	Adult	DS	group	MMPFC	Mental	-1.3452
A_06	Adult	DS	group	MMPFC	Physical	-0.966
A_06	Adult	DS	group	MMPFC	Social	-0.9441
A_06	Adult	DS	group	MMPFC	nonSign_easy	-1.3054
A_06	Adult	DS	group	MMPFC	nonSigns	-1.1389
A_06	Adult	DS	group	PC	Mental	0.2755
A_06	Adult	DS	group	PC	Physical	-0.479
A_06	Adult	DS	group	PC	Social	0.086
A_06	Adult	DS	group	PC	nonSign_easy	-0.8024
A_06	Adult	DS	group	PC	nonSigns	-0.804
A_06	Adult	DS	group	RTPJ	Mental	-0.1864
A_06	Adult	DS	group	RTPJ	Physical	-1.2499
A_06	Adult	DS	group	RTPJ	Social	-0.68
A_06	Adult	DS	group	RTPJ	nonSign_easy	-1.1189
A_06	Adult	DS	group	RTPJ	nonSigns	-1.0148
A_06	Adult	DS	group	VMPFC	Mental	0.6487
A_06	Adult	DS	group	VMPFC	Physical	0.0088
A_06	Adult	DS	group	VMPFC	Social	0.2156
A_06	Adult	DS	group	VMPFC	nonSign_easy	-0.424
A_06	Adult	DS	group	VMPFC	nonSigns	0.0051
A_07	Adult	NS	group	DMPFC	Mental	0.3049
A_07	Adult	NS	group	DMPFC	Physical	-0.192
A_07	Adult	NS	group	DMPFC	Social	-0.3555
A_07	Adult	NS	group	DMPFC	nonSign_easy	-0.1878
A_07	Adult	NS	group	DMPFC	nonSigns	-0.2205
A_07	Adult	NS	group	LTPJ	Mental	0.7073
A_07	Adult	NS	group	LTPJ	Physical	0.013
A_07	Adult	NS	group	LTPJ	Social	0.4879
A_07	Adult	NS	group	LTPJ	nonSign_easy	-0.0782
A_07	Adult	NS	group	LTPJ	nonSigns	0.1509
A_07	Adult	NS	group	MMPFC	Mental	-0.2056
A_07	Adult	NS	group	MMPFC	Physical	-1.0983
A_07	Adult	NS	group	MMPFC	Social	-0.6689
A_07	Adult	NS	group	MMPFC	nonSign_easy	-0.5104
A_07	Adult	NS	group	MMPFC	nonSigns	-0.5015
A_07	Adult	NS	group	PC	Mental	0.0517
A_07	Adult	NS	group	PC	Physical	-0.2305
A_07	Adult	NS	group	PC	Social	0.0922
A_07	Adult	NS	group	PC	nonSign_easy	-0.3451
A_07	Adult	NS	group	PC	nonSigns	-0.0614
A_07	Adult	NS	group	RTPJ	Mental	1.4189
A_07	Adult	NS	group	RTPJ	Physical	1.2809
A_07	Adult	NS	group	RTPJ	Social	1.733
A_07	Adult	NS	group	RTPJ	nonSign_easy	0.4619
A_07	Adult	NS	group	RTPJ	nonSigns	0.2484
A_07	Adult	NS	group	VMPFC	Mental	-0.0092
A_07	Adult	NS	group	VMPFC	Physical	-0.1363
A_07	Adult	NS	group	VMPFC	Social	0.3401
A_07	Adult	NS	group	VMPFC	nonSign_easy	-0.586
A_07	Adult	NS	group	VMPFC	nonSigns	0.2673
A_08	Adult	NS	group	DMPFC	Mental	-0.3435
A_08	Adult	NS	group	DMPFC	Physical	-0.8685
A_08	Adult	NS	group	DMPFC	Social	-0.4113
A_08	Adult	NS	group	DMPFC	nonSign_easy	-0.5258
A_08	Adult	NS	group	DMPFC	nonSigns	-0.3313
A_08	Adult	NS	group	LTPJ	Mental	-0.2762
A_08	Adult	NS	group	LTPJ	Physical	-1.0218
A_08	Adult	NS	group	LTPJ	Social	-0.375
A_08	Adult	NS	group	LTPJ	nonSign_easy	-0.086
A_08	Adult	NS	group	LTPJ	nonSigns	-0.2038
A_08	Adult	NS	group	MMPFC	Mental	-0.6381
A_08	Adult	NS	group	MMPFC	Physical	-1.1864
A_08	Adult	NS	group	MMPFC	Social	-0.82
A_08	Adult	NS	group	MMPFC	nonSign_easy	-0.56
A_08	Adult	NS	group	MMPFC	nonSigns	-0.9036
A_08	Adult	NS	group	PC	Mental	-0.2538
A_08	Adult	NS	group	PC	Physical	-0.6372
A_08	Adult	NS	group	PC	Social	-0.2236
A_08	Adult	NS	group	PC	nonSign_easy	-0.2047
A_08	Adult	NS	group	PC	nonSigns	-0.3227
A_08	Adult	NS	group	RTPJ	Mental	0.2438
A_08	Adult	NS	group	RTPJ	Physical	-0.3818
A_08	Adult	NS	group	RTPJ	Social	0.0971
A_08	Adult	NS	group	RTPJ	nonSign_easy	-0.3056
A_08	Adult	NS	group	RTPJ	nonSigns	-0.2221
A_08	Adult	NS	group	VMPFC	Mental	0.3349
A_08	Adult	NS	group	VMPFC	Physical	-0.0643
A_08	Adult	NS	group	VMPFC	Social	0.2512
A_08	Adult	NS	group	VMPFC	nonSign_easy	0.0785
A_08	Adult	NS	group	VMPFC	nonSigns	-0.1394
A_09	Adult	NS	group	DMPFC	Mental	-0.0473
A_09	Adult	NS	group	DMPFC	Physical	-0.669
A_09	Adult	NS	group	DMPFC	Social	-0.7287
A_09	Adult	NS	group	DMPFC	nonSign_easy	-1.2493
A_09	Adult	NS	group	DMPFC	nonSigns	-1.4861
A_09	Adult	NS	group	LTPJ	Mental	-0.4046
A_09	Adult	NS	group	LTPJ	Physical	-0.7481
A_09	Adult	NS	group	LTPJ	Social	-0.3254
A_09	Adult	NS	group	LTPJ	nonSign_easy	-0.5787
A_09	Adult	NS	group	LTPJ	nonSigns	-0.6032
A_09	Adult	NS	group	MMPFC	Mental	-0.5018
A_09	Adult	NS	group	MMPFC	Physical	-1.0122
A_09	Adult	NS	group	MMPFC	Social	-0.9756
A_09	Adult	NS	group	MMPFC	nonSign_easy	-1.1717
A_09	Adult	NS	group	MMPFC	nonSigns	-1.8576
A_09	Adult	NS	group	PC	Mental	-0.4063
A_09	Adult	NS	group	PC	Physical	-0.6329
A_09	Adult	NS	group	PC	Social	-0.3704
A_09	Adult	NS	group	PC	nonSign_easy	-0.7516
A_09	Adult	NS	group	PC	nonSigns	-0.9158
A_09	Adult	NS	group	RTPJ	Mental	0.1678
A_09	Adult	NS	group	RTPJ	Physical	-0.1539
A_09	Adult	NS	group	RTPJ	Social	0.066
A_09	Adult	NS	group	RTPJ	nonSign_easy	-0.3684
A_09	Adult	NS	group	RTPJ	nonSigns	-0.4452
A_09	Adult	NS	group	VMPFC	Mental	-0.3654
A_09	Adult	NS	group	VMPFC	Physical	-0.6777
A_09	Adult	NS	group	VMPFC	Social	-0.5328
A_09	Adult	NS	group	VMPFC	nonSign_easy	-0.8238
A_09	Adult	NS	group	VMPFC	nonSigns	-1.3348
A_10	Adult	NS	group	DMPFC	Mental	0.247
A_10	Adult	NS	group	DMPFC	Physical	-0.0321
A_10	Adult	NS	group	DMPFC	Social	0.5451
A_10	Adult	NS	group	DMPFC	nonSign_easy	-0.3319
A_10	Adult	NS	group	DMPFC	nonSigns	-0.1386
A_10	Adult	NS	group	LTPJ	Mental	-0.5304
A_10	Adult	NS	group	LTPJ	Physical	-0.3271
A_10	Adult	NS	group	LTPJ	Social	-0.4942
A_10	Adult	NS	group	LTPJ	nonSign_easy	-0.5453
A_10	Adult	NS	group	LTPJ	nonSigns	-0.4342
A_10	Adult	NS	group	MMPFC	Mental	0.3753
A_10	Adult	NS	group	MMPFC	Physical	0.1856
A_10	Adult	NS	group	MMPFC	Social	0.9417
A_10	Adult	NS	group	MMPFC	nonSign_easy	-0.589
A_10	Adult	NS	group	MMPFC	nonSigns	-0.5476
A_10	Adult	NS	group	PC	Mental	-0.2119
A_10	Adult	NS	group	PC	Physical	-0.1496
A_10	Adult	NS	group	PC	Social	-0.1257
A_10	Adult	NS	group	PC	nonSign_easy	-0.2599
A_10	Adult	NS	group	PC	nonSigns	-0.5906
A_10	Adult	NS	group	RTPJ	Mental	0.7758
A_10	Adult	NS	group	RTPJ	Physical	0.4489
A_10	Adult	NS	group	RTPJ	Social	0.6986
A_10	Adult	NS	group	RTPJ	nonSign_easy	-0.2559
A_10	Adult	NS	group	RTPJ	nonSigns	-0.0619
A_10	Adult	NS	group	VMPFC	Mental	0.4699
A_10	Adult	NS	group	VMPFC	Physical	0.1451
A_10	Adult	NS	group	VMPFC	Social	0.7277
A_10	Adult	NS	group	VMPFC	nonSign_easy	-0.161
A_10	Adult	NS	group	VMPFC	nonSigns	-0.2983
A_11	Adult	DS	group	DMPFC	Mental	-0.4184
A_11	Adult	DS	group	DMPFC	Physical	0.0829
A_11	Adult	DS	group	DMPFC	Social	-0.0736
A_11	Adult	DS	group	DMPFC	nonSign_easy	-0.1752
A_11	Adult	DS	group	DMPFC	nonSigns	-0.7014
A_11	Adult	DS	group	LTPJ	Mental	-0.361
A_11	Adult	DS	group	LTPJ	Physical	-0.2423
A_11	Adult	DS	group	LTPJ	Social	-0.3074
A_11	Adult	DS	group	LTPJ	nonSign_easy	-0.2168
A_11	Adult	DS	group	LTPJ	nonSigns	-0.4131
A_11	Adult	DS	group	MMPFC	Mental	-0.7845
A_11	Adult	DS	group	MMPFC	Physical	-0.0321
A_11	Adult	DS	group	MMPFC	Social	-0.2332
A_11	Adult	DS	group	MMPFC	nonSign_easy	-0.0349
A_11	Adult	DS	group	MMPFC	nonSigns	-0.6207
A_11	Adult	DS	group	PC	Mental	-0.3257
A_11	Adult	DS	group	PC	Physical	-0.1982
A_11	Adult	DS	group	PC	Social	-0.1487
A_11	Adult	DS	group	PC	nonSign_easy	-0.212
A_11	Adult	DS	group	PC	nonSigns	-0.4328
A_11	Adult	DS	group	RTPJ	Mental	-0.2861
A_11	Adult	DS	group	RTPJ	Physical	-0.2625
A_11	Adult	DS	group	RTPJ	Social	-0.0849
A_11	Adult	DS	group	RTPJ	nonSign_easy	-0.3337
A_11	Adult	DS	group	RTPJ	nonSigns	-0.4231
A_11	Adult	DS	group	VMPFC	Mental	-0.0252
A_11	Adult	DS	group	VMPFC	Physical	0.1527
A_11	Adult	DS	group	VMPFC	Social	0.3144
A_11	Adult	DS	group	VMPFC	nonSign_easy	0.0472
A_11	Adult	DS	group	VMPFC	nonSigns	-0.3241
A_12	Adult	DS	group	DMPFC	Mental	0.5169
A_12	Adult	DS	group	DMPFC	Physical	-0.4507
A_12	Adult	DS	group	DMPFC	Social	0.0266
A_12	Adult	DS	group	DMPFC	nonSign_easy	-0.7346
A_12	Adult	DS	group	DMPFC	nonSigns	-1.1601
A_12	Adult	DS	group	LTPJ	Mental	-0.1304
A_12	Adult	DS	group	LTPJ	Physical	-0.5154
A_12	Adult	DS	group	LTPJ	Social	-0.2794
A_12	Adult	DS	group	LTPJ	nonSign_easy	-0.3471
A_12	Adult	DS	group	LTPJ	nonSigns	-0.6402
A_12	Adult	DS	group	MMPFC	Mental	-0.0158
A_12	Adult	DS	group	MMPFC	Physical	-0.6826
A_12	Adult	DS	group	MMPFC	Social	-0.2623
A_12	Adult	DS	group	MMPFC	nonSign_easy	-0.9164
A_12	Adult	DS	group	MMPFC	nonSigns	-1.2622
A_12	Adult	DS	group	PC	Mental	0.0102
A_12	Adult	DS	group	PC	Physical	-0.3564
A_12	Adult	DS	group	PC	Social	-0.141
A_12	Adult	DS	group	PC	nonSign_easy	-0.4809
A_12	Adult	DS	group	PC	nonSigns	-0.6616
A_12	Adult	DS	group	RTPJ	Mental	0.077
A_12	Adult	DS	group	RTPJ	Physical	-0.2637
A_12	Adult	DS	group	RTPJ	Social	-0.0424
A_12	Adult	DS	group	RTPJ	nonSign_easy	-0.7027
A_12	Adult	DS	group	RTPJ	nonSigns	-0.7299
A_12	Adult	DS	group	VMPFC	Mental	0.0196
A_12	Adult	DS	group	VMPFC	Physical	-0.2814
A_12	Adult	DS	group	VMPFC	Social	0.0641
A_12	Adult	DS	group	VMPFC	nonSign_easy	-0.4736
A_12	Adult	DS	group	VMPFC	nonSigns	-0.5925
A_13	Adult	NS	group	DMPFC	Mental	0.7446
A_13	Adult	NS	group	DMPFC	Physical	-0.1927
A_13	Adult	NS	group	DMPFC	Social	0.3099
A_13	Adult	NS	group	DMPFC	nonSign_easy	0.5587
A_13	Adult	NS	group	DMPFC	nonSigns	-0.2305
A_13	Adult	NS	group	LTPJ	Mental	-0.075
A_13	Adult	NS	group	LTPJ	Physical	-0.4406
A_13	Adult	NS	group	LTPJ	Social	-0.5806
A_13	Adult	NS	group	LTPJ	nonSign_easy	-0.0136
A_13	Adult	NS	group	LTPJ	nonSigns	-0.2533
A_13	Adult	NS	group	MMPFC	Mental	0.2076
A_13	Adult	NS	group	MMPFC	Physical	-0.4777
A_13	Adult	NS	group	MMPFC	Social	-0.3107
A_13	Adult	NS	group	MMPFC	nonSign_easy	0.2377
A_13	Adult	NS	group	MMPFC	nonSigns	-0.7305
A_13	Adult	NS	group	PC	Mental	-0.2017
A_13	Adult	NS	group	PC	Physical	-0.4905
A_13	Adult	NS	group	PC	Social	-0.2446
A_13	Adult	NS	group	PC	nonSign_easy	-0.2397
A_13	Adult	NS	group	PC	nonSigns	-0.3238
A_13	Adult	NS	group	RTPJ	Mental	-0.2634
A_13	Adult	NS	group	RTPJ	Physical	-0.5942
A_13	Adult	NS	group	RTPJ	Social	-0.4067
A_13	Adult	NS	group	RTPJ	nonSign_easy	-0.4027
A_13	Adult	NS	group	RTPJ	nonSigns	-0.582
A_13	Adult	NS	group	VMPFC	Mental	0.4733
A_13	Adult	NS	group	VMPFC	Physical	0.1978
A_13	Adult	NS	group	VMPFC	Social	0.543
A_13	Adult	NS	group	VMPFC	nonSign_easy	0.2278
A_13	Adult	NS	group	VMPFC	nonSigns	0.1655
A_14	Adult	DS	group	DMPFC	Mental	-0.3973
A_14	Adult	DS	group	DMPFC	Physical	-0.4321
A_14	Adult	DS	group	DMPFC	Social	-0.2271
A_14	Adult	DS	group	DMPFC	nonSign_easy	-0.9176
A_14	Adult	DS	group	DMPFC	nonSigns	-0.6888
A_14	Adult	DS	group	LTPJ	Mental	-0.0908
A_14	Adult	DS	group	LTPJ	Physical	-0.2852
A_14	Adult	DS	group	LTPJ	Social	-0.1812
A_14	Adult	DS	group	LTPJ	nonSign_easy	-0.3389
A_14	Adult	DS	group	LTPJ	nonSigns	-0.4187
A_14	Adult	DS	group	MMPFC	Mental	-0.6724
A_14	Adult	DS	group	MMPFC	Physical	-0.3197
A_14	Adult	DS	group	MMPFC	Social	-0.7163
A_14	Adult	DS	group	MMPFC	nonSign_easy	-0.7595
A_14	Adult	DS	group	MMPFC	nonSigns	-0.4731
A_14	Adult	DS	group	PC	Mental	0.008
A_14	Adult	DS	group	PC	Physical	-0.1532
A_14	Adult	DS	group	PC	Social	0.015
A_14	Adult	DS	group	PC	nonSign_easy	-0.1899
A_14	Adult	DS	group	PC	nonSigns	-0.2297
A_14	Adult	DS	group	RTPJ	Mental	0.0089
A_14	Adult	DS	group	RTPJ	Physical	-0.2212
A_14	Adult	DS	group	RTPJ	Social	-0.1002
A_14	Adult	DS	group	RTPJ	nonSign_easy	-0.3929
A_14	Adult	DS	group	RTPJ	nonSigns	-0.3639
A_14	Adult	DS	group	VMPFC	Mental	0.5428
A_14	Adult	DS	group	VMPFC	Physical	0.618
A_14	Adult	DS	group	VMPFC	Social	0.7007
A_14	Adult	DS	group	VMPFC	nonSign_easy	0.2457
A_14	Adult	DS	group	VMPFC	nonSigns	0.2963
A_15	Adult	NS	group	DMPFC	Mental	0.1998
A_15	Adult	NS	group	DMPFC	Physical	-0.1733
A_15	Adult	NS	group	DMPFC	Social	0.2587
A_15	Adult	NS	group	DMPFC	nonSign_easy	-0.3929
A_15	Adult	NS	group	DMPFC	nonSigns	-0.6171
A_15	Adult	NS	group	LTPJ	Mental	1.6512
A_15	Adult	NS	group	LTPJ	Physical	0.3488
A_15	Adult	NS	group	LTPJ	Social	0.4819
A_15	Adult	NS	group	LTPJ	nonSign_easy	0.1705
A_15	Adult	NS	group	LTPJ	nonSigns	0.2273
A_15	Adult	NS	group	MMPFC	Mental	0.8609
A_15	Adult	NS	group	MMPFC	Physical	0.2727
A_15	Adult	NS	group	MMPFC	Social	0.6305
A_15	Adult	NS	group	MMPFC	nonSign_easy	-0.4528
A_15	Adult	NS	group	MMPFC	nonSigns	-0.265
A_15	Adult	NS	group	PC	Mental	-0.039
A_15	Adult	NS	group	PC	Physical	-0.483
A_15	Adult	NS	group	PC	Social	-0.394
A_15	Adult	NS	group	PC	nonSign_easy	-0.6576
A_15	Adult	NS	group	PC	nonSigns	-0.5512
A_15	Adult	NS	group	RTPJ	Mental	0.3102
A_15	Adult	NS	group	RTPJ	Physical	0.2535
A_15	Adult	NS	group	RTPJ	Social	0.6418
A_15	Adult	NS	group	RTPJ	nonSign_easy	-0.0985
A_15	Adult	NS	group	RTPJ	nonSigns	-0.191
A_15	Adult	NS	group	VMPFC	Mental	0.0281
A_15	Adult	NS	group	VMPFC	Physical	0.2774
A_15	Adult	NS	group	VMPFC	Social	0.1853
A_15	Adult	NS	group	VMPFC	nonSign_easy	-0.0994
A_15	Adult	NS	group	VMPFC	nonSigns	-0.0083
A_16	Adult	NS	group	DMPFC	Mental	0.0821
A_16	Adult	NS	group	DMPFC	Physical	0.089
A_16	Adult	NS	group	DMPFC	Social	0.1244
A_16	Adult	NS	group	DMPFC	nonSign_easy	0.1822
A_16	Adult	NS	group	DMPFC	nonSigns	0.0148
A_16	Adult	NS	group	LTPJ	Mental	-0.1565
A_16	Adult	NS	group	LTPJ	Physical	-0.2943
A_16	Adult	NS	group	LTPJ	Social	0.1221
A_16	Adult	NS	group	LTPJ	nonSign_easy	-0.1962
A_16	Adult	NS	group	LTPJ	nonSigns	-0.4256
A_16	Adult	NS	group	MMPFC	Mental	-0.1644
A_16	Adult	NS	group	MMPFC	Physical	-0.058
A_16	Adult	NS	group	MMPFC	Social	0.1633
A_16	Adult	NS	group	MMPFC	nonSign_easy	0.1964
A_16	Adult	NS	group	MMPFC	nonSigns	-0.3277
A_16	Adult	NS	group	PC	Mental	0.2722
A_16	Adult	NS	group	PC	Physical	0.0563
A_16	Adult	NS	group	PC	Social	0.3381
A_16	Adult	NS	group	PC	nonSign_easy	-0.0883
A_16	Adult	NS	group	PC	nonSigns	-0.083
A_16	Adult	NS	group	RTPJ	Mental	0.0968
A_16	Adult	NS	group	RTPJ	Physical	-0.0378
A_16	Adult	NS	group	RTPJ	Social	0.1407
A_16	Adult	NS	group	RTPJ	nonSign_easy	-0.0754
A_16	Adult	NS	group	RTPJ	nonSigns	-0.1551
A_16	Adult	NS	group	VMPFC	Mental	0.2367
A_16	Adult	NS	group	VMPFC	Physical	0.3634
A_16	Adult	NS	group	VMPFC	Social	0.6527
A_16	Adult	NS	group	VMPFC	nonSign_easy	-0.1047
A_16	Adult	NS	group	VMPFC	nonSigns	-0.12
A_17	Adult	NS	group	DMPFC	Mental	NA
A_17	Adult	NS	group	DMPFC	Physical	NA
A_17	Adult	NS	group	DMPFC	Social	NA
A_17	Adult	NS	group	DMPFC	nonSign_easy	NA
A_17	Adult	NS	group	DMPFC	nonSigns	NA
A_17	Adult	NS	group	LTPJ	Mental	1.142
A_17	Adult	NS	group	LTPJ	Physical	-0.483
A_17	Adult	NS	group	LTPJ	Social	1.4584
A_17	Adult	NS	group	LTPJ	nonSign_easy	-0.6475
A_17	Adult	NS	group	LTPJ	nonSigns	-1.6882
A_17	Adult	NS	group	MMPFC	Mental	NA
A_17	Adult	NS	group	MMPFC	Physical	NA
A_17	Adult	NS	group	MMPFC	Social	NA
A_17	Adult	NS	group	MMPFC	nonSign_easy	NA
A_17	Adult	NS	group	MMPFC	nonSigns	NA
A_17	Adult	NS	group	PC	Mental	0.3005
A_17	Adult	NS	group	PC	Physical	-0.405
A_17	Adult	NS	group	PC	Social	0.3893
A_17	Adult	NS	group	PC	nonSign_easy	-0.5815
A_17	Adult	NS	group	PC	nonSigns	-1.0184
A_17	Adult	NS	group	RTPJ	Mental	1.4459
A_17	Adult	NS	group	RTPJ	Physical	1.1042
A_17	Adult	NS	group	RTPJ	Social	1.2122
A_17	Adult	NS	group	RTPJ	nonSign_easy	0.398
A_17	Adult	NS	group	RTPJ	nonSigns	-0.1652
A_17	Adult	NS	group	VMPFC	Mental	-0.3043
A_17	Adult	NS	group	VMPFC	Physical	0.0264
A_17	Adult	NS	group	VMPFC	Social	0.4304
A_17	Adult	NS	group	VMPFC	nonSign_easy	0.1133
A_17	Adult	NS	group	VMPFC	nonSigns	0.4065
A_18	Adult	DS	group	DMPFC	Mental	0.087
A_18	Adult	DS	group	DMPFC	Physical	0.0329
A_18	Adult	DS	group	DMPFC	Social	0.3657
A_18	Adult	DS	group	DMPFC	nonSign_easy	-0.2934
A_18	Adult	DS	group	DMPFC	nonSigns	-0.4377
A_18	Adult	DS	group	LTPJ	Mental	-0.7264
A_18	Adult	DS	group	LTPJ	Physical	-1.0931
A_18	Adult	DS	group	LTPJ	Social	-1.0238
A_18	Adult	DS	group	LTPJ	nonSign_easy	-0.4872
A_18	Adult	DS	group	LTPJ	nonSigns	-0.7931
A_18	Adult	DS	group	MMPFC	Mental	-0.8425
A_18	Adult	DS	group	MMPFC	Physical	-1.0083
A_18	Adult	DS	group	MMPFC	Social	-0.2757
A_18	Adult	DS	group	MMPFC	nonSign_easy	-0.7507
A_18	Adult	DS	group	MMPFC	nonSigns	-0.904
A_18	Adult	DS	group	PC	Mental	-0.3213
A_18	Adult	DS	group	PC	Physical	-0.3209
A_18	Adult	DS	group	PC	Social	-0.2981
A_18	Adult	DS	group	PC	nonSign_easy	-0.2135
A_18	Adult	DS	group	PC	nonSigns	-0.3818
A_18	Adult	DS	group	RTPJ	Mental	-0.5983
A_18	Adult	DS	group	RTPJ	Physical	-0.641
A_18	Adult	DS	group	RTPJ	Social	-0.6767
A_18	Adult	DS	group	RTPJ	nonSign_easy	-0.9943
A_18	Adult	DS	group	RTPJ	nonSigns	-0.8451
A_18	Adult	DS	group	VMPFC	Mental	0.0188
A_18	Adult	DS	group	VMPFC	Physical	-0.0508
A_18	Adult	DS	group	VMPFC	Social	0.1567
A_18	Adult	DS	group	VMPFC	nonSign_easy	-0.0364
A_18	Adult	DS	group	VMPFC	nonSigns	-0.3131
A_19	Adult	NS	group	DMPFC	Mental	-0.0028
A_19	Adult	NS	group	DMPFC	Physical	-0.9049
A_19	Adult	NS	group	DMPFC	Social	-1.18
A_19	Adult	NS	group	DMPFC	nonSign_easy	-1.0724
A_19	Adult	NS	group	DMPFC	nonSigns	-0.789
A_19	Adult	NS	group	LTPJ	Mental	0.2443
A_19	Adult	NS	group	LTPJ	Physical	-0.2559
A_19	Adult	NS	group	LTPJ	Social	-0.0125
A_19	Adult	NS	group	LTPJ	nonSign_easy	-0.1175
A_19	Adult	NS	group	LTPJ	nonSigns	-0.2214
A_19	Adult	NS	group	MMPFC	Mental	-0.9312
A_19	Adult	NS	group	MMPFC	Physical	-0.9132
A_19	Adult	NS	group	MMPFC	Social	-1.3509
A_19	Adult	NS	group	MMPFC	nonSign_easy	-1.0658
A_19	Adult	NS	group	MMPFC	nonSigns	-1.4898
A_19	Adult	NS	group	PC	Mental	-0.0514
A_19	Adult	NS	group	PC	Physical	-0.0829
A_19	Adult	NS	group	PC	Social	-0.1361
A_19	Adult	NS	group	PC	nonSign_easy	-0.2344
A_19	Adult	NS	group	PC	nonSigns	-0.0732
A_19	Adult	NS	group	RTPJ	Mental	0.0968
A_19	Adult	NS	group	RTPJ	Physical	-0.1587
A_19	Adult	NS	group	RTPJ	Social	-0.1406
A_19	Adult	NS	group	RTPJ	nonSign_easy	-0.2216
A_19	Adult	NS	group	RTPJ	nonSigns	-0.1429
A_19	Adult	NS	group	VMPFC	Mental	0.4662
A_19	Adult	NS	group	VMPFC	Physical	0.3656
A_19	Adult	NS	group	VMPFC	Social	0.2194
A_19	Adult	NS	group	VMPFC	nonSign_easy	0.0263
A_19	Adult	NS	group	VMPFC	nonSigns	0.1469
A_20	Adult	NS	group	DMPFC	Mental	-0.1397
A_20	Adult	NS	group	DMPFC	Physical	-0.2612
A_20	Adult	NS	group	DMPFC	Social	-0.0586
A_20	Adult	NS	group	DMPFC	nonSign_easy	-0.8267
A_20	Adult	NS	group	DMPFC	nonSigns	-1.2908
A_20	Adult	NS	group	LTPJ	Mental	-0.6339
A_20	Adult	NS	group	LTPJ	Physical	-1.3438
A_20	Adult	NS	group	LTPJ	Social	-0.9473
A_20	Adult	NS	group	LTPJ	nonSign_easy	-1.253
A_20	Adult	NS	group	LTPJ	nonSigns	-1.8361
A_20	Adult	NS	group	MMPFC	Mental	-0.0451
A_20	Adult	NS	group	MMPFC	Physical	-0.1756
A_20	Adult	NS	group	MMPFC	Social	-0.0748
A_20	Adult	NS	group	MMPFC	nonSign_easy	-0.7073
A_20	Adult	NS	group	MMPFC	nonSigns	-1.1456
A_20	Adult	NS	group	PC	Mental	-0.0527
A_20	Adult	NS	group	PC	Physical	-0.5074
A_20	Adult	NS	group	PC	Social	-0.105
A_20	Adult	NS	group	PC	nonSign_easy	-0.6835
A_20	Adult	NS	group	PC	nonSigns	-1.4829
A_20	Adult	NS	group	RTPJ	Mental	0.0438
A_20	Adult	NS	group	RTPJ	Physical	-0.6157
A_20	Adult	NS	group	RTPJ	Social	0.0573
A_20	Adult	NS	group	RTPJ	nonSign_easy	-0.5957
A_20	Adult	NS	group	RTPJ	nonSigns	-1.1
A_20	Adult	NS	group	VMPFC	Mental	-0.4751
A_20	Adult	NS	group	VMPFC	Physical	-0.0551
A_20	Adult	NS	group	VMPFC	Social	-0.2426
A_20	Adult	NS	group	VMPFC	nonSign_easy	-0.666
A_20	Adult	NS	group	VMPFC	nonSigns	-0.8759
A_21	Adult	NS	group	DMPFC	Mental	0.7943
A_21	Adult	NS	group	DMPFC	Physical	0.3592
A_21	Adult	NS	group	DMPFC	Social	0.8179
A_21	Adult	NS	group	DMPFC	nonSign_easy	-0.5906
A_21	Adult	NS	group	DMPFC	nonSigns	-0.5597
A_21	Adult	NS	group	LTPJ	Mental	0.8845
A_21	Adult	NS	group	LTPJ	Physical	-0.0334
A_21	Adult	NS	group	LTPJ	Social	0.5093
A_21	Adult	NS	group	LTPJ	nonSign_easy	-0.5035
A_21	Adult	NS	group	LTPJ	nonSigns	-0.5841
A_21	Adult	NS	group	MMPFC	Mental	-1.0537
A_21	Adult	NS	group	MMPFC	Physical	-1.816
A_21	Adult	NS	group	MMPFC	Social	-1.3554
A_21	Adult	NS	group	MMPFC	nonSign_easy	-1.1703
A_21	Adult	NS	group	MMPFC	nonSigns	-1.2828
A_21	Adult	NS	group	PC	Mental	-0.5167
A_21	Adult	NS	group	PC	Physical	-0.9841
A_21	Adult	NS	group	PC	Social	-0.4395
A_21	Adult	NS	group	PC	nonSign_easy	-0.6644
A_21	Adult	NS	group	PC	nonSigns	-0.7532
A_21	Adult	NS	group	RTPJ	Mental	0.7384
A_21	Adult	NS	group	RTPJ	Physical	0.3156
A_21	Adult	NS	group	RTPJ	Social	0.5442
A_21	Adult	NS	group	RTPJ	nonSign_easy	-0.294
A_21	Adult	NS	group	RTPJ	nonSigns	-0.3277
A_21	Adult	NS	group	VMPFC	Mental	-0.6722
A_21	Adult	NS	group	VMPFC	Physical	-0.9619
A_21	Adult	NS	group	VMPFC	Social	-0.4905
A_21	Adult	NS	group	VMPFC	nonSign_easy	-0.9451
A_21	Adult	NS	group	VMPFC	nonSigns	-1.1235
A_22	Adult	NS	group	DMPFC	Mental	0.5782
A_22	Adult	NS	group	DMPFC	Physical	0.1048
A_22	Adult	NS	group	DMPFC	Social	0.1096
A_22	Adult	NS	group	DMPFC	nonSign_easy	0.053
A_22	Adult	NS	group	DMPFC	nonSigns	0.2406
A_22	Adult	NS	group	LTPJ	Mental	0.0254
A_22	Adult	NS	group	LTPJ	Physical	-0.0912
A_22	Adult	NS	group	LTPJ	Social	-0.8185
A_22	Adult	NS	group	LTPJ	nonSign_easy	0.1282
A_22	Adult	NS	group	LTPJ	nonSigns	-0.4517
A_22	Adult	NS	group	MMPFC	Mental	-0.259
A_22	Adult	NS	group	MMPFC	Physical	-0.4322
A_22	Adult	NS	group	MMPFC	Social	-1.3643
A_22	Adult	NS	group	MMPFC	nonSign_easy	0.0879
A_22	Adult	NS	group	MMPFC	nonSigns	-0.3844
A_22	Adult	NS	group	PC	Mental	-0.2531
A_22	Adult	NS	group	PC	Physical	-0.3326
A_22	Adult	NS	group	PC	Social	-0.7469
A_22	Adult	NS	group	PC	nonSign_easy	-0.1714
A_22	Adult	NS	group	PC	nonSigns	-0.3021
A_22	Adult	NS	group	RTPJ	Mental	-0.4046
A_22	Adult	NS	group	RTPJ	Physical	-0.1928
A_22	Adult	NS	group	RTPJ	Social	-0.877
A_22	Adult	NS	group	RTPJ	nonSign_easy	0.1395
A_22	Adult	NS	group	RTPJ	nonSigns	-0.4446
A_22	Adult	NS	group	VMPFC	Mental	-0.5204
A_22	Adult	NS	group	VMPFC	Physical	-0.0143
A_22	Adult	NS	group	VMPFC	Social	-0.3501
A_22	Adult	NS	group	VMPFC	nonSign_easy	0.8386
A_22	Adult	NS	group	VMPFC	nonSigns	-0.1746
A_23	Adult	NS	group	DMPFC	Mental	-0.1053
A_23	Adult	NS	group	DMPFC	Physical	-0.4333
A_23	Adult	NS	group	DMPFC	Social	-0.1037
A_23	Adult	NS	group	DMPFC	nonSign_easy	-0.4792
A_23	Adult	NS	group	DMPFC	nonSigns	-0.6492
A_23	Adult	NS	group	LTPJ	Mental	0.3663
A_23	Adult	NS	group	LTPJ	Physical	-0.0958
A_23	Adult	NS	group	LTPJ	Social	0.4799
A_23	Adult	NS	group	LTPJ	nonSign_easy	-0.4416
A_23	Adult	NS	group	LTPJ	nonSigns	-0.5056
A_23	Adult	NS	group	MMPFC	Mental	-0.857
A_23	Adult	NS	group	MMPFC	Physical	-0.959
A_23	Adult	NS	group	MMPFC	Social	-0.6052
A_23	Adult	NS	group	MMPFC	nonSign_easy	-0.9737
A_23	Adult	NS	group	MMPFC	nonSigns	-1.2337
A_23	Adult	NS	group	PC	Mental	-0.5702
A_23	Adult	NS	group	PC	Physical	-0.6379
A_23	Adult	NS	group	PC	Social	-0.3381
A_23	Adult	NS	group	PC	nonSign_easy	-0.4564
A_23	Adult	NS	group	PC	nonSigns	-0.5514
A_23	Adult	NS	group	RTPJ	Mental	-0.468
A_23	Adult	NS	group	RTPJ	Physical	-0.7099
A_23	Adult	NS	group	RTPJ	Social	-0.4512
A_23	Adult	NS	group	RTPJ	nonSign_easy	-0.5476
A_23	Adult	NS	group	RTPJ	nonSigns	-0.7174
A_23	Adult	NS	group	VMPFC	Mental	-0.3584
A_23	Adult	NS	group	VMPFC	Physical	0.1152
A_23	Adult	NS	group	VMPFC	Social	-0.2866
A_23	Adult	NS	group	VMPFC	nonSign_easy	-0.264
A_23	Adult	NS	group	VMPFC	nonSigns	-0.4938
A_24	Adult	NS	group	DMPFC	Mental	-0.6415
A_24	Adult	NS	group	DMPFC	Physical	-0.7405
A_24	Adult	NS	group	DMPFC	Social	-0.8037
A_24	Adult	NS	group	DMPFC	nonSign_easy	-0.9636
A_24	Adult	NS	group	DMPFC	nonSigns	-0.7582
A_24	Adult	NS	group	LTPJ	Mental	-0.5735
A_24	Adult	NS	group	LTPJ	Physical	-0.9
A_24	Adult	NS	group	LTPJ	Social	-0.9649
A_24	Adult	NS	group	LTPJ	nonSign_easy	-0.8004
A_24	Adult	NS	group	LTPJ	nonSigns	-1.0217
A_24	Adult	NS	group	MMPFC	Mental	-0.675
A_24	Adult	NS	group	MMPFC	Physical	-0.7332
A_24	Adult	NS	group	MMPFC	Social	-0.7734
A_24	Adult	NS	group	MMPFC	nonSign_easy	-1.0985
A_24	Adult	NS	group	MMPFC	nonSigns	-1.0696
A_24	Adult	NS	group	PC	Mental	-0.4662
A_24	Adult	NS	group	PC	Physical	-0.6598
A_24	Adult	NS	group	PC	Social	-0.5986
A_24	Adult	NS	group	PC	nonSign_easy	-0.7354
A_24	Adult	NS	group	PC	nonSigns	-0.8747
A_24	Adult	NS	group	RTPJ	Mental	0.0237
A_24	Adult	NS	group	RTPJ	Physical	-0.3593
A_24	Adult	NS	group	RTPJ	Social	-0.2954
A_24	Adult	NS	group	RTPJ	nonSign_easy	-0.3139
A_24	Adult	NS	group	RTPJ	nonSigns	-0.4638
A_24	Adult	NS	group	VMPFC	Mental	-0.1773
A_24	Adult	NS	group	VMPFC	Physical	-0.1457
A_24	Adult	NS	group	VMPFC	Social	-0.3052
A_24	Adult	NS	group	VMPFC	nonSign_easy	-0.9322
A_24	Adult	NS	group	VMPFC	nonSigns	-0.9126
A_25	Adult	DS	group	DMPFC	Mental	0.0986
A_25	Adult	DS	group	DMPFC	Physical	-0.1913
A_25	Adult	DS	group	DMPFC	Social	-0.1095
A_25	Adult	DS	group	DMPFC	nonSign_easy	-0.295
A_25	Adult	DS	group	DMPFC	nonSigns	-0.5012
A_25	Adult	DS	group	LTPJ	Mental	-0.3333
A_25	Adult	DS	group	LTPJ	Physical	-0.8156
A_25	Adult	DS	group	LTPJ	Social	-0.7528
A_25	Adult	DS	group	LTPJ	nonSign_easy	-0.6066
A_25	Adult	DS	group	LTPJ	nonSigns	-0.6714
A_25	Adult	DS	group	MMPFC	Mental	-0.0163
A_25	Adult	DS	group	MMPFC	Physical	-0.785
A_25	Adult	DS	group	MMPFC	Social	-0.6027
A_25	Adult	DS	group	MMPFC	nonSign_easy	-0.5495
A_25	Adult	DS	group	MMPFC	nonSigns	-0.8562
A_25	Adult	DS	group	PC	Mental	0.0046
A_25	Adult	DS	group	PC	Physical	-0.4114
A_25	Adult	DS	group	PC	Social	-0.3099
A_25	Adult	DS	group	PC	nonSign_easy	-0.337
A_25	Adult	DS	group	PC	nonSigns	-0.4492
A_25	Adult	DS	group	RTPJ	Mental	0.0465
A_25	Adult	DS	group	RTPJ	Physical	-0.564
A_25	Adult	DS	group	RTPJ	Social	-0.2877
A_25	Adult	DS	group	RTPJ	nonSign_easy	-0.5174
A_25	Adult	DS	group	RTPJ	nonSigns	-0.6974
A_25	Adult	DS	group	VMPFC	Mental	0.3881
A_25	Adult	DS	group	VMPFC	Physical	0.1238
A_25	Adult	DS	group	VMPFC	Social	0.3534
A_25	Adult	DS	group	VMPFC	nonSign_easy	-0.0404
A_25	Adult	DS	group	VMPFC	nonSigns	-0.1262
A_26	Adult	DS	group	DMPFC	Mental	0.1866
A_26	Adult	DS	group	DMPFC	Physical	-0.1842
A_26	Adult	DS	group	DMPFC	Social	-0.5142
A_26	Adult	DS	group	DMPFC	nonSign_easy	-0.1709
A_26	Adult	DS	group	DMPFC	nonSigns	-0.3981
A_26	Adult	DS	group	LTPJ	Mental	-0.0945
A_26	Adult	DS	group	LTPJ	Physical	-0.1245
A_26	Adult	DS	group	LTPJ	Social	-0.4929
A_26	Adult	DS	group	LTPJ	nonSign_easy	-0.6221
A_26	Adult	DS	group	LTPJ	nonSigns	-0.4744
A_26	Adult	DS	group	MMPFC	Mental	-0.1926
A_26	Adult	DS	group	MMPFC	Physical	-0.786
A_26	Adult	DS	group	MMPFC	Social	-0.9277
A_26	Adult	DS	group	MMPFC	nonSign_easy	-0.5971
A_26	Adult	DS	group	MMPFC	nonSigns	-0.8531
A_26	Adult	DS	group	PC	Mental	-0.5577
A_26	Adult	DS	group	PC	Physical	-0.946
A_26	Adult	DS	group	PC	Social	-0.9257
A_26	Adult	DS	group	PC	nonSign_easy	-0.6803
A_26	Adult	DS	group	PC	nonSigns	-0.9763
A_26	Adult	DS	group	RTPJ	Mental	0.0848
A_26	Adult	DS	group	RTPJ	Physical	-0.1552
A_26	Adult	DS	group	RTPJ	Social	0.0616
A_26	Adult	DS	group	RTPJ	nonSign_easy	-0.1748
A_26	Adult	DS	group	RTPJ	nonSigns	-0.2491
A_26	Adult	DS	group	VMPFC	Mental	-0.6013
A_26	Adult	DS	group	VMPFC	Physical	-0.8474
A_26	Adult	DS	group	VMPFC	Social	-0.8342
A_26	Adult	DS	group	VMPFC	nonSign_easy	-0.3551
A_26	Adult	DS	group	VMPFC	nonSigns	-0.7739
A_27	Adult	NS	group	DMPFC	Mental	-0.1192
A_27	Adult	NS	group	DMPFC	Physical	-0.245
A_27	Adult	NS	group	DMPFC	Social	-0.449
A_27	Adult	NS	group	DMPFC	nonSign_easy	-0.8849
A_27	Adult	NS	group	DMPFC	nonSigns	-0.8015
A_27	Adult	NS	group	LTPJ	Mental	-0.762
A_27	Adult	NS	group	LTPJ	Physical	-0.8919
A_27	Adult	NS	group	LTPJ	Social	-0.8092
A_27	Adult	NS	group	LTPJ	nonSign_easy	-1.0516
A_27	Adult	NS	group	LTPJ	nonSigns	-1.0315
A_27	Adult	NS	group	MMPFC	Mental	-0.7611
A_27	Adult	NS	group	MMPFC	Physical	-0.7013
A_27	Adult	NS	group	MMPFC	Social	-0.8917
A_27	Adult	NS	group	MMPFC	nonSign_easy	-0.9777
A_27	Adult	NS	group	MMPFC	nonSigns	-0.9741
A_27	Adult	NS	group	PC	Mental	-0.1411
A_27	Adult	NS	group	PC	Physical	-0.4481
A_27	Adult	NS	group	PC	Social	-0.661
A_27	Adult	NS	group	PC	nonSign_easy	-0.9496
A_27	Adult	NS	group	PC	nonSigns	-0.9964
A_27	Adult	NS	group	RTPJ	Mental	0.1093
A_27	Adult	NS	group	RTPJ	Physical	-0.2341
A_27	Adult	NS	group	RTPJ	Social	0.0297
A_27	Adult	NS	group	RTPJ	nonSign_easy	-0.7286
A_27	Adult	NS	group	RTPJ	nonSigns	-0.6782
A_27	Adult	NS	group	VMPFC	Mental	0.5169
A_27	Adult	NS	group	VMPFC	Physical	0.3187
A_27	Adult	NS	group	VMPFC	Social	0.0241
A_27	Adult	NS	group	VMPFC	nonSign_easy	-0.2743
A_27	Adult	NS	group	VMPFC	nonSigns	-0.4342
A_28	Adult	NS	group	DMPFC	Mental	0.1828
A_28	Adult	NS	group	DMPFC	Physical	-0.101
A_28	Adult	NS	group	DMPFC	Social	-0.0362
A_28	Adult	NS	group	DMPFC	nonSign_easy	-0.7419
A_28	Adult	NS	group	DMPFC	nonSigns	-0.8184
A_28	Adult	NS	group	LTPJ	Mental	0.5259
A_28	Adult	NS	group	LTPJ	Physical	-0.0581
A_28	Adult	NS	group	LTPJ	Social	0.0659
A_28	Adult	NS	group	LTPJ	nonSign_easy	-0.5641
A_28	Adult	NS	group	LTPJ	nonSigns	-0.8227
A_28	Adult	NS	group	MMPFC	Mental	-1.043
A_28	Adult	NS	group	MMPFC	Physical	-1.1429
A_28	Adult	NS	group	MMPFC	Social	-0.9317
A_28	Adult	NS	group	MMPFC	nonSign_easy	-1.8919
A_28	Adult	NS	group	MMPFC	nonSigns	-2.2677
A_28	Adult	NS	group	PC	Mental	-0.4438
A_28	Adult	NS	group	PC	Physical	-0.9357
A_28	Adult	NS	group	PC	Social	-0.5662
A_28	Adult	NS	group	PC	nonSign_easy	-1.0909
A_28	Adult	NS	group	PC	nonSigns	-1.3231
A_28	Adult	NS	group	RTPJ	Mental	0.5932
A_28	Adult	NS	group	RTPJ	Physical	0.0164
A_28	Adult	NS	group	RTPJ	Social	0.2577
A_28	Adult	NS	group	RTPJ	nonSign_easy	-0.1765
A_28	Adult	NS	group	RTPJ	nonSigns	-0.3848
A_28	Adult	NS	group	VMPFC	Mental	-0.4121
A_28	Adult	NS	group	VMPFC	Physical	-0.4225
A_28	Adult	NS	group	VMPFC	Social	-0.3001
A_28	Adult	NS	group	VMPFC	nonSign_easy	-0.7052
A_28	Adult	NS	group	VMPFC	nonSigns	-0.9408
A_29	Adult	NS	group	DMPFC	Mental	-0.2248
A_29	Adult	NS	group	DMPFC	Physical	-0.2156
A_29	Adult	NS	group	DMPFC	Social	0.3638
A_29	Adult	NS	group	DMPFC	nonSign_easy	-0.6108
A_29	Adult	NS	group	DMPFC	nonSigns	-0.658
A_29	Adult	NS	group	LTPJ	Mental	-0.6347
A_29	Adult	NS	group	LTPJ	Physical	-0.6782
A_29	Adult	NS	group	LTPJ	Social	-0.7922
A_29	Adult	NS	group	LTPJ	nonSign_easy	-0.3039
A_29	Adult	NS	group	LTPJ	nonSigns	-0.6655
A_29	Adult	NS	group	MMPFC	Mental	-0.5023
A_29	Adult	NS	group	MMPFC	Physical	-0.5773
A_29	Adult	NS	group	MMPFC	Social	0.0429
A_29	Adult	NS	group	MMPFC	nonSign_easy	-0.8174
A_29	Adult	NS	group	MMPFC	nonSigns	-1.0423
A_29	Adult	NS	group	PC	Mental	-0.2713
A_29	Adult	NS	group	PC	Physical	-0.6931
A_29	Adult	NS	group	PC	Social	-0.2377
A_29	Adult	NS	group	PC	nonSign_easy	-0.4557
A_29	Adult	NS	group	PC	nonSigns	-0.6401
A_29	Adult	NS	group	RTPJ	Mental	0.0579
A_29	Adult	NS	group	RTPJ	Physical	0.0066
A_29	Adult	NS	group	RTPJ	Social	-0.0423
A_29	Adult	NS	group	RTPJ	nonSign_easy	-0.0972
A_29	Adult	NS	group	RTPJ	nonSigns	-0.1719
A_29	Adult	NS	group	VMPFC	Mental	0.4887
A_29	Adult	NS	group	VMPFC	Physical	0.5974
A_29	Adult	NS	group	VMPFC	Social	0.7079
A_29	Adult	NS	group	VMPFC	nonSign_easy	0.242
A_29	Adult	NS	group	VMPFC	nonSigns	0.2751
A_30	Adult	NS	group	DMPFC	Mental	-0.6867
A_30	Adult	NS	group	DMPFC	Physical	-0.79
A_30	Adult	NS	group	DMPFC	Social	-0.4259
A_30	Adult	NS	group	DMPFC	nonSign_easy	-0.9334
A_30	Adult	NS	group	DMPFC	nonSigns	-0.9955
A_30	Adult	NS	group	LTPJ	Mental	-0.3256
A_30	Adult	NS	group	LTPJ	Physical	-0.3219
A_30	Adult	NS	group	LTPJ	Social	-0.257
A_30	Adult	NS	group	LTPJ	nonSign_easy	-0.3002
A_30	Adult	NS	group	LTPJ	nonSigns	-0.3396
A_30	Adult	NS	group	MMPFC	Mental	-0.5061
A_30	Adult	NS	group	MMPFC	Physical	-0.521
A_30	Adult	NS	group	MMPFC	Social	-0.3629
A_30	Adult	NS	group	MMPFC	nonSign_easy	-0.6509
A_30	Adult	NS	group	MMPFC	nonSigns	-0.8008
A_30	Adult	NS	group	PC	Mental	-0.2332
A_30	Adult	NS	group	PC	Physical	-0.296
A_30	Adult	NS	group	PC	Social	-0.1906
A_30	Adult	NS	group	PC	nonSign_easy	-0.393
A_30	Adult	NS	group	PC	nonSigns	-0.4549
A_30	Adult	NS	group	RTPJ	Mental	-0.31
A_30	Adult	NS	group	RTPJ	Physical	-0.3825
A_30	Adult	NS	group	RTPJ	Social	-0.2961
A_30	Adult	NS	group	RTPJ	nonSign_easy	-0.4276
A_30	Adult	NS	group	RTPJ	nonSigns	-0.5632
A_30	Adult	NS	group	VMPFC	Mental	0.0126
A_30	Adult	NS	group	VMPFC	Physical	0.2325
A_30	Adult	NS	group	VMPFC	Social	0.0462
A_30	Adult	NS	group	VMPFC	nonSign_easy	0.1454
A_30	Adult	NS	group	VMPFC	nonSigns	0.1848
A_31	Adult	DS	group	DMPFC	Mental	0.9852
A_31	Adult	DS	group	DMPFC	Physical	-0.1135
A_31	Adult	DS	group	DMPFC	Social	0.6424
A_31	Adult	DS	group	DMPFC	nonSign_easy	-0.8273
A_31	Adult	DS	group	DMPFC	nonSigns	-0.6247
A_31	Adult	DS	group	LTPJ	Mental	0.0444
A_31	Adult	DS	group	LTPJ	Physical	-0.4191
A_31	Adult	DS	group	LTPJ	Social	0.0358
A_31	Adult	DS	group	LTPJ	nonSign_easy	-0.7261
A_31	Adult	DS	group	LTPJ	nonSigns	-0.5024
A_31	Adult	DS	group	MMPFC	Mental	-0.3599
A_31	Adult	DS	group	MMPFC	Physical	-1.2595
A_31	Adult	DS	group	MMPFC	Social	-0.3433
A_31	Adult	DS	group	MMPFC	nonSign_easy	-1.334
A_31	Adult	DS	group	MMPFC	nonSigns	-1.5099
A_31	Adult	DS	group	PC	Mental	0.0767
A_31	Adult	DS	group	PC	Physical	-0.2331
A_31	Adult	DS	group	PC	Social	0.1955
A_31	Adult	DS	group	PC	nonSign_easy	-0.4488
A_31	Adult	DS	group	PC	nonSigns	-0.369
A_31	Adult	DS	group	RTPJ	Mental	0.0089
A_31	Adult	DS	group	RTPJ	Physical	-0.2463
A_31	Adult	DS	group	RTPJ	Social	0.1437
A_31	Adult	DS	group	RTPJ	nonSign_easy	-0.4012
A_31	Adult	DS	group	RTPJ	nonSigns	-0.3516
A_31	Adult	DS	group	VMPFC	Mental	0.1803
A_31	Adult	DS	group	VMPFC	Physical	-0.1639
A_31	Adult	DS	group	VMPFC	Social	0.3351
A_31	Adult	DS	group	VMPFC	nonSign_easy	-0.7108
A_31	Adult	DS	group	VMPFC	nonSigns	-0.5869
A_32	Adult	DS	group	DMPFC	Mental	-0.5477
A_32	Adult	DS	group	DMPFC	Physical	-0.6622
A_32	Adult	DS	group	DMPFC	Social	-0.421
A_32	Adult	DS	group	DMPFC	nonSign_easy	-0.5586
A_32	Adult	DS	group	DMPFC	nonSigns	-0.5392
A_32	Adult	DS	group	LTPJ	Mental	-0.1087
A_32	Adult	DS	group	LTPJ	Physical	-0.0929
A_32	Adult	DS	group	LTPJ	Social	0.0377
A_32	Adult	DS	group	LTPJ	nonSign_easy	-0.2013
A_32	Adult	DS	group	LTPJ	nonSigns	-0.116
A_32	Adult	DS	group	MMPFC	Mental	-0.3507
A_32	Adult	DS	group	MMPFC	Physical	-0.7131
A_32	Adult	DS	group	MMPFC	Social	-0.375
A_32	Adult	DS	group	MMPFC	nonSign_easy	-0.7353
A_32	Adult	DS	group	MMPFC	nonSigns	-0.4037
A_32	Adult	DS	group	PC	Mental	-0.1402
A_32	Adult	DS	group	PC	Physical	-0.4373
A_32	Adult	DS	group	PC	Social	-0.0396
A_32	Adult	DS	group	PC	nonSign_easy	-0.3655
A_32	Adult	DS	group	PC	nonSigns	-0.1097
A_32	Adult	DS	group	RTPJ	Mental	-0.2621
A_32	Adult	DS	group	RTPJ	Physical	-0.4768
A_32	Adult	DS	group	RTPJ	Social	-0.2827
A_32	Adult	DS	group	RTPJ	nonSign_easy	-0.4614
A_32	Adult	DS	group	RTPJ	nonSigns	-0.3296
A_32	Adult	DS	group	VMPFC	Mental	0.2303
A_32	Adult	DS	group	VMPFC	Physical	-0.0307
A_32	Adult	DS	group	VMPFC	Social	0.1729
A_32	Adult	DS	group	VMPFC	nonSign_easy	-0.0402
A_32	Adult	DS	group	VMPFC	nonSigns	0.3279
A_33	Adult	DS	group	DMPFC	Mental	-0.3992
A_33	Adult	DS	group	DMPFC	Physical	-0.3092
A_33	Adult	DS	group	DMPFC	Social	-0.335
A_33	Adult	DS	group	DMPFC	nonSign_easy	-0.6046
A_33	Adult	DS	group	DMPFC	nonSigns	-1.0156
A_33	Adult	DS	group	LTPJ	Mental	0.4844
A_33	Adult	DS	group	LTPJ	Physical	0.2416
A_33	Adult	DS	group	LTPJ	Social	0.4021
A_33	Adult	DS	group	LTPJ	nonSign_easy	-0.0366
A_33	Adult	DS	group	LTPJ	nonSigns	0.0657
A_33	Adult	DS	group	MMPFC	Mental	-1.3298
A_33	Adult	DS	group	MMPFC	Physical	-1.1649
A_33	Adult	DS	group	MMPFC	Social	-1.364
A_33	Adult	DS	group	MMPFC	nonSign_easy	-0.9924
A_33	Adult	DS	group	MMPFC	nonSigns	-1.4461
A_33	Adult	DS	group	PC	Mental	-0.5414
A_33	Adult	DS	group	PC	Physical	-0.6873
A_33	Adult	DS	group	PC	Social	-0.6302
A_33	Adult	DS	group	PC	nonSign_easy	-0.5763
A_33	Adult	DS	group	PC	nonSigns	-0.6958
A_33	Adult	DS	group	RTPJ	Mental	-0.0859
A_33	Adult	DS	group	RTPJ	Physical	-0.3476
A_33	Adult	DS	group	RTPJ	Social	-0.2607
A_33	Adult	DS	group	RTPJ	nonSign_easy	-0.3087
A_33	Adult	DS	group	RTPJ	nonSigns	-0.4828
A_33	Adult	DS	group	VMPFC	Mental	-0.3598
A_33	Adult	DS	group	VMPFC	Physical	-0.3605
A_33	Adult	DS	group	VMPFC	Social	-0.4367
A_33	Adult	DS	group	VMPFC	nonSign_easy	-0.4692
A_33	Adult	DS	group	VMPFC	nonSigns	-0.4813
A_34	Adult	DS	group	DMPFC	Mental	0.2226
A_34	Adult	DS	group	DMPFC	Physical	-0.1177
A_34	Adult	DS	group	DMPFC	Social	0.4725
A_34	Adult	DS	group	DMPFC	nonSign_easy	-0.1361
A_34	Adult	DS	group	DMPFC	nonSigns	-0.5451
A_34	Adult	DS	group	LTPJ	Mental	0.7757
A_34	Adult	DS	group	LTPJ	Physical	0.27
A_34	Adult	DS	group	LTPJ	Social	0.4529
A_34	Adult	DS	group	LTPJ	nonSign_easy	0.1555
A_34	Adult	DS	group	LTPJ	nonSigns	-0.1835
A_34	Adult	DS	group	MMPFC	Mental	-0.2078
A_34	Adult	DS	group	MMPFC	Physical	-0.4534
A_34	Adult	DS	group	MMPFC	Social	-0.0416
A_34	Adult	DS	group	MMPFC	nonSign_easy	-0.3446
A_34	Adult	DS	group	MMPFC	nonSigns	-0.4006
A_34	Adult	DS	group	PC	Mental	-0.358
A_34	Adult	DS	group	PC	Physical	-0.5961
A_34	Adult	DS	group	PC	Social	-0.4807
A_34	Adult	DS	group	PC	nonSign_easy	-0.1794
A_34	Adult	DS	group	PC	nonSigns	-0.3842
A_34	Adult	DS	group	RTPJ	Mental	0.2621
A_34	Adult	DS	group	RTPJ	Physical	-0.0296
A_34	Adult	DS	group	RTPJ	Social	0.1737
A_34	Adult	DS	group	RTPJ	nonSign_easy	-0.0684
A_34	Adult	DS	group	RTPJ	nonSigns	-0.0707
A_34	Adult	DS	group	VMPFC	Mental	-0.2844
A_34	Adult	DS	group	VMPFC	Physical	-0.2873
A_34	Adult	DS	group	VMPFC	Social	-0.2543
A_34	Adult	DS	group	VMPFC	nonSign_easy	-0.0934
A_34	Adult	DS	group	VMPFC	nonSigns	-0.1228
A_35	Adult	DS	group	DMPFC	Mental	0.9326
A_35	Adult	DS	group	DMPFC	Physical	-0.342
A_35	Adult	DS	group	DMPFC	Social	0.7847
A_35	Adult	DS	group	DMPFC	nonSign_easy	-0.7029
A_35	Adult	DS	group	DMPFC	nonSigns	-0.5301
A_35	Adult	DS	group	LTPJ	Mental	0.0719
A_35	Adult	DS	group	LTPJ	Physical	-0.3634
A_35	Adult	DS	group	LTPJ	Social	-0.0949
A_35	Adult	DS	group	LTPJ	nonSign_easy	-0.5421
A_35	Adult	DS	group	LTPJ	nonSigns	-0.4633
A_35	Adult	DS	group	MMPFC	Mental	-0.3212
A_35	Adult	DS	group	MMPFC	Physical	-1.5157
A_35	Adult	DS	group	MMPFC	Social	-0.4734
A_35	Adult	DS	group	MMPFC	nonSign_easy	-1.0747
A_35	Adult	DS	group	MMPFC	nonSigns	-0.9957
A_35	Adult	DS	group	PC	Mental	-0.133
A_35	Adult	DS	group	PC	Physical	-0.3985
A_35	Adult	DS	group	PC	Social	-0.2297
A_35	Adult	DS	group	PC	nonSign_easy	-0.3706
A_35	Adult	DS	group	PC	nonSigns	-0.4584
A_35	Adult	DS	group	RTPJ	Mental	1.1355
A_35	Adult	DS	group	RTPJ	Physical	0.6086
A_35	Adult	DS	group	RTPJ	Social	0.8662
A_35	Adult	DS	group	RTPJ	nonSign_easy	0.4519
A_35	Adult	DS	group	RTPJ	nonSigns	0.4366
A_35	Adult	DS	group	VMPFC	Mental	-0.205
A_35	Adult	DS	group	VMPFC	Physical	-0.7561
A_35	Adult	DS	group	VMPFC	Social	-0.5005
A_35	Adult	DS	group	VMPFC	nonSign_easy	-0.4627
A_35	Adult	DS	group	VMPFC	nonSigns	-0.2289
A_36	Adult	NS	group	DMPFC	Mental	-0.0302
A_36	Adult	NS	group	DMPFC	Physical	-0.5607
A_36	Adult	NS	group	DMPFC	Social	-0.5489
A_36	Adult	NS	group	DMPFC	nonSign_easy	-0.3475
A_36	Adult	NS	group	DMPFC	nonSigns	-0.0387
A_36	Adult	NS	group	LTPJ	Mental	-0.3036
A_36	Adult	NS	group	LTPJ	Physical	-0.8421
A_36	Adult	NS	group	LTPJ	Social	-0.6316
A_36	Adult	NS	group	LTPJ	nonSign_easy	-0.2305
A_36	Adult	NS	group	LTPJ	nonSigns	-0.4677
A_36	Adult	NS	group	MMPFC	Mental	-0.0852
A_36	Adult	NS	group	MMPFC	Physical	-0.5082
A_36	Adult	NS	group	MMPFC	Social	-0.8277
A_36	Adult	NS	group	MMPFC	nonSign_easy	-0.0167
A_36	Adult	NS	group	MMPFC	nonSigns	0.0077
A_36	Adult	NS	group	PC	Mental	0.1063
A_36	Adult	NS	group	PC	Physical	-0.1265
A_36	Adult	NS	group	PC	Social	-0.0989
A_36	Adult	NS	group	PC	nonSign_easy	0.1503
A_36	Adult	NS	group	PC	nonSigns	0.1469
A_36	Adult	NS	group	RTPJ	Mental	0.5482
A_36	Adult	NS	group	RTPJ	Physical	0.3509
A_36	Adult	NS	group	RTPJ	Social	0.2255
A_36	Adult	NS	group	RTPJ	nonSign_easy	0.2147
A_36	Adult	NS	group	RTPJ	nonSigns	0.2481
A_36	Adult	NS	group	VMPFC	Mental	0.2403
A_36	Adult	NS	group	VMPFC	Physical	0.134
A_36	Adult	NS	group	VMPFC	Social	0.0205
A_36	Adult	NS	group	VMPFC	nonSign_easy	0.7069
A_36	Adult	NS	group	VMPFC	nonSigns	0.6014
C_01	Child	NS	indiv	DMPFC	Mental	3.3329
C_01	Child	NS	indiv	DMPFC	Physical	0.3874
C_01	Child	NS	indiv	DMPFC	Social	1.9807
C_01	Child	NS	indiv	DMPFC	nonSigns	0.952
C_01	Child	NS	indiv	LTPJ	Mental	0.1594
C_01	Child	NS	indiv	LTPJ	Physical	-0.8282
C_01	Child	NS	indiv	LTPJ	Social	-0.4849
C_01	Child	NS	indiv	LTPJ	nonSigns	-0.9074
C_01	Child	NS	indiv	MMPFC	Mental	0.7097
C_01	Child	NS	indiv	MMPFC	Physical	-1.596
C_01	Child	NS	indiv	MMPFC	Social	-1.0367
C_01	Child	NS	indiv	MMPFC	nonSigns	-0.6215
C_01	Child	NS	indiv	PC	Mental	-0.1392
C_01	Child	NS	indiv	PC	Physical	-0.9
C_01	Child	NS	indiv	PC	Social	-0.5452
C_01	Child	NS	indiv	PC	nonSigns	-1.0211
C_01	Child	NS	indiv	RTPJ	Mental	0.9611
C_01	Child	NS	indiv	RTPJ	Physical	0.2819
C_01	Child	NS	indiv	RTPJ	Social	0.5154
C_01	Child	NS	indiv	RTPJ	nonSigns	0.1499
C_01	Child	NS	indiv	VMPFC	Mental	1.4596
C_01	Child	NS	indiv	VMPFC	Physical	0.223
C_01	Child	NS	indiv	VMPFC	Social	0.6129
C_01	Child	NS	indiv	VMPFC	nonSigns	1.0477
C_02	Child	DS	indiv	DMPFC	Mental	1.0541
C_02	Child	DS	indiv	DMPFC	Physical	-0.0148
C_02	Child	DS	indiv	DMPFC	Social	0.6488
C_02	Child	DS	indiv	DMPFC	nonSigns	0.4063
C_02	Child	DS	indiv	LTPJ	Mental	0.9704
C_02	Child	DS	indiv	LTPJ	Physical	-0.033
C_02	Child	DS	indiv	LTPJ	Social	0.6741
C_02	Child	DS	indiv	LTPJ	nonSigns	0.6211
C_02	Child	DS	indiv	MMPFC	Mental	0.8435
C_02	Child	DS	indiv	MMPFC	Physical	-0.1069
C_02	Child	DS	indiv	MMPFC	Social	0.4463
C_02	Child	DS	indiv	MMPFC	nonSigns	0.2786
C_02	Child	DS	indiv	PC	Mental	-0.3895
C_02	Child	DS	indiv	PC	Physical	-1.7082
C_02	Child	DS	indiv	PC	Social	-1.2337
C_02	Child	DS	indiv	PC	nonSigns	0.0152
C_02	Child	DS	indiv	RTPJ	Mental	1.5074
C_02	Child	DS	indiv	RTPJ	Physical	-0.3889
C_02	Child	DS	indiv	RTPJ	Social	1.3322
C_02	Child	DS	indiv	RTPJ	nonSigns	0.6544
C_02	Child	DS	indiv	VMPFC	Mental	0.1472
C_02	Child	DS	indiv	VMPFC	Physical	-0.5119
C_02	Child	DS	indiv	VMPFC	Social	-0.3194
C_02	Child	DS	indiv	VMPFC	nonSigns	-0.303
C_03	Child	NS	indiv	DMPFC	Mental	1.2354
C_03	Child	NS	indiv	DMPFC	Physical	-0.2684
C_03	Child	NS	indiv	DMPFC	Social	0.8495
C_03	Child	NS	indiv	DMPFC	nonSigns	-0.6167
C_03	Child	NS	indiv	LTPJ	Mental	0.8477
C_03	Child	NS	indiv	LTPJ	Physical	0.3384
C_03	Child	NS	indiv	LTPJ	Social	0.7482
C_03	Child	NS	indiv	LTPJ	nonSigns	-0.0534
C_03	Child	NS	indiv	PC	Mental	-0.0812
C_03	Child	NS	indiv	PC	Physical	-0.6272
C_03	Child	NS	indiv	PC	Social	-0.2106
C_03	Child	NS	indiv	PC	nonSigns	-0.3259
C_03	Child	NS	indiv	RTPJ	Mental	1.162
C_03	Child	NS	indiv	RTPJ	Physical	0.6152
C_03	Child	NS	indiv	RTPJ	Social	0.9346
C_03	Child	NS	indiv	RTPJ	nonSigns	0.5378
C_05	Child	NS	indiv	LTPJ	Mental	1.0623
C_05	Child	NS	indiv	LTPJ	Physical	-0.2318
C_05	Child	NS	indiv	LTPJ	Social	-0.1863
C_05	Child	NS	indiv	LTPJ	nonSigns	-0.6757
C_05	Child	NS	indiv	MMPFC	Mental	3.1758
C_05	Child	NS	indiv	MMPFC	Physical	-1.6731
C_05	Child	NS	indiv	MMPFC	Social	-0.6621
C_05	Child	NS	indiv	MMPFC	nonSigns	-2.9421
C_05	Child	NS	indiv	PC	Mental	0.5735
C_05	Child	NS	indiv	PC	Physical	0.016
C_05	Child	NS	indiv	PC	Social	0.2668
C_05	Child	NS	indiv	PC	nonSigns	-0.0059
C_05	Child	NS	indiv	VMPFC	Mental	1.5487
C_05	Child	NS	indiv	VMPFC	Physical	-0.578
C_05	Child	NS	indiv	VMPFC	Social	-1.0758
C_05	Child	NS	indiv	VMPFC	nonSigns	-2.0573
C_06	Child	NS	indiv	LTPJ	Mental	0.7374
C_06	Child	NS	indiv	LTPJ	Physical	0.0114
C_06	Child	NS	indiv	LTPJ	Social	0.592
C_06	Child	NS	indiv	LTPJ	nonSigns	-0.058
C_06	Child	NS	indiv	RTPJ	Mental	1.2201
C_06	Child	NS	indiv	RTPJ	Physical	-0.4302
C_06	Child	NS	indiv	RTPJ	Social	0.5235
C_06	Child	NS	indiv	RTPJ	nonSigns	1.0139
C_07	Child	DS	indiv	LTPJ	Mental	0.8339
C_07	Child	DS	indiv	LTPJ	Physical	-0.3346
C_07	Child	DS	indiv	LTPJ	Social	0.4768
C_07	Child	DS	indiv	LTPJ	nonSigns	-0.2064
C_07	Child	DS	indiv	MMPFC	Mental	0.5333
C_07	Child	DS	indiv	MMPFC	Physical	-0.3556
C_07	Child	DS	indiv	MMPFC	Social	0.4074
C_07	Child	DS	indiv	MMPFC	nonSigns	-0.1444
C_07	Child	DS	indiv	RTPJ	Mental	0.521
C_07	Child	DS	indiv	RTPJ	Physical	-0.3006
C_07	Child	DS	indiv	RTPJ	Social	0.5175
C_07	Child	DS	indiv	RTPJ	nonSigns	-0.5473
C_07	Child	DS	indiv	VMPFC	Mental	1.4302
C_07	Child	DS	indiv	VMPFC	Physical	0.3088
C_07	Child	DS	indiv	VMPFC	Social	1.7145
C_07	Child	DS	indiv	VMPFC	nonSigns	0.7688
C_10	Child	NS	indiv	DMPFC	Mental	1.3707
C_10	Child	NS	indiv	DMPFC	Physical	-0.8861
C_10	Child	NS	indiv	DMPFC	Social	1.143
C_10	Child	NS	indiv	DMPFC	nonSigns	-0.4754
C_10	Child	NS	indiv	LTPJ	Mental	1.7865
C_10	Child	NS	indiv	LTPJ	Physical	-0.0328
C_10	Child	NS	indiv	LTPJ	Social	1.3101
C_10	Child	NS	indiv	LTPJ	nonSigns	-0.3858
C_10	Child	NS	indiv	PC	Mental	0.7669
C_10	Child	NS	indiv	PC	Physical	-0.3174
C_10	Child	NS	indiv	PC	Social	0.2807
C_10	Child	NS	indiv	PC	nonSigns	-0.2801
C_10	Child	NS	indiv	RTPJ	Mental	1.2158
C_10	Child	NS	indiv	RTPJ	Physical	0.0771
C_10	Child	NS	indiv	RTPJ	Social	0.6634
C_10	Child	NS	indiv	RTPJ	nonSigns	0.2836
C_11	Child	NS	indiv	LTPJ	Mental	1.1433
C_11	Child	NS	indiv	LTPJ	Physical	-0.0433
C_11	Child	NS	indiv	LTPJ	Social	0.6835
C_11	Child	NS	indiv	LTPJ	nonSigns	-0.1222
C_11	Child	NS	indiv	PC	Mental	0.2841
C_11	Child	NS	indiv	PC	Physical	-0.5433
C_11	Child	NS	indiv	PC	Social	-0.5904
C_11	Child	NS	indiv	PC	nonSigns	-0.1519
C_11	Child	NS	indiv	RTPJ	Mental	0.5719
C_11	Child	NS	indiv	RTPJ	Physical	-0.2117
C_11	Child	NS	indiv	RTPJ	Social	0.037
C_11	Child	NS	indiv	RTPJ	nonSigns	0.1553
C_12	Child	NS	indiv	DMPFC	Mental	1.8772
C_12	Child	NS	indiv	DMPFC	Physical	-2.302
C_12	Child	NS	indiv	DMPFC	Social	1.4703
C_12	Child	NS	indiv	DMPFC	nonSigns	0.2631
C_12	Child	NS	indiv	LTPJ	Mental	2.1474
C_12	Child	NS	indiv	LTPJ	Physical	-2.3597
C_12	Child	NS	indiv	LTPJ	Social	1.6348
C_12	Child	NS	indiv	LTPJ	nonSigns	-0.2943
C_12	Child	NS	indiv	MMPFC	Mental	0.4777
C_12	Child	NS	indiv	MMPFC	Physical	-1.5009
C_12	Child	NS	indiv	MMPFC	Social	0.512
C_12	Child	NS	indiv	MMPFC	nonSigns	-0.3441
C_12	Child	NS	indiv	PC	Mental	1.6067
C_12	Child	NS	indiv	PC	Physical	-0.8803
C_12	Child	NS	indiv	PC	Social	0.9779
C_12	Child	NS	indiv	PC	nonSigns	-0.0278
C_12	Child	NS	indiv	RTPJ	Mental	2.2762
C_12	Child	NS	indiv	RTPJ	Physical	-1.4508
C_12	Child	NS	indiv	RTPJ	Social	1.1433
C_12	Child	NS	indiv	RTPJ	nonSigns	0.0545
C_12	Child	NS	indiv	VMPFC	Mental	1.3917
C_12	Child	NS	indiv	VMPFC	Physical	-0.9856
C_12	Child	NS	indiv	VMPFC	Social	1.0969
C_12	Child	NS	indiv	VMPFC	nonSigns	0.071
C_13	Child	NS	indiv	LTPJ	Mental	0.6968
C_13	Child	NS	indiv	LTPJ	Physical	-0.817
C_13	Child	NS	indiv	LTPJ	Social	-0.5392
C_13	Child	NS	indiv	LTPJ	nonSigns	-0.7661
C_13	Child	NS	indiv	MMPFC	Mental	1.1203
C_13	Child	NS	indiv	MMPFC	Physical	-0.6063
C_13	Child	NS	indiv	MMPFC	Social	0.3476
C_13	Child	NS	indiv	MMPFC	nonSigns	-1.082
C_13	Child	NS	indiv	PC	Mental	0.5134
C_13	Child	NS	indiv	PC	Physical	-0.728
C_13	Child	NS	indiv	PC	Social	-0.9569
C_13	Child	NS	indiv	PC	nonSigns	-0.2835
C_13	Child	NS	indiv	RTPJ	Mental	1.1341
C_13	Child	NS	indiv	RTPJ	Physical	0.116
C_13	Child	NS	indiv	RTPJ	Social	0.1711
C_13	Child	NS	indiv	RTPJ	nonSigns	0.321
C_14	Child	NS	indiv	DMPFC	Mental	1.0635
C_14	Child	NS	indiv	DMPFC	Physical	-1.0171
C_14	Child	NS	indiv	DMPFC	Social	0.1149
C_14	Child	NS	indiv	DMPFC	nonSigns	-0.315
C_14	Child	NS	indiv	LTPJ	Mental	0.115
C_14	Child	NS	indiv	LTPJ	Physical	-1.0185
C_14	Child	NS	indiv	LTPJ	Social	-0.1397
C_14	Child	NS	indiv	LTPJ	nonSigns	-1.661
C_14	Child	NS	indiv	MMPFC	Mental	0.3755
C_14	Child	NS	indiv	MMPFC	Physical	-1.0021
C_14	Child	NS	indiv	MMPFC	Social	-0.5907
C_14	Child	NS	indiv	MMPFC	nonSigns	-0.5061
C_14	Child	NS	indiv	RTPJ	Mental	1.5858
C_14	Child	NS	indiv	RTPJ	Physical	0.0717
C_14	Child	NS	indiv	RTPJ	Social	0.7683
C_14	Child	NS	indiv	RTPJ	nonSigns	-0.4999
C_14	Child	NS	indiv	VMPFC	Mental	0.1227
C_14	Child	NS	indiv	VMPFC	Physical	-1.1798
C_14	Child	NS	indiv	VMPFC	Social	-0.3211
C_14	Child	NS	indiv	VMPFC	nonSigns	-0.9141
C_15	Child	NS	indiv	DMPFC	Mental	2.8946
C_15	Child	NS	indiv	DMPFC	Physical	1.048
C_15	Child	NS	indiv	DMPFC	Social	1.8386
C_15	Child	NS	indiv	DMPFC	nonSigns	-0.7366
C_15	Child	NS	indiv	LTPJ	Mental	1.4509
C_15	Child	NS	indiv	LTPJ	Physical	0.6793
C_15	Child	NS	indiv	LTPJ	Social	1.0791
C_15	Child	NS	indiv	LTPJ	nonSigns	-0.0287
C_15	Child	NS	indiv	MMPFC	Mental	2.6918
C_15	Child	NS	indiv	MMPFC	Physical	0.9765
C_15	Child	NS	indiv	MMPFC	Social	1.4821
C_15	Child	NS	indiv	MMPFC	nonSigns	-0.8029
C_15	Child	NS	indiv	PC	Mental	0.4824
C_15	Child	NS	indiv	PC	Physical	0.0404
C_15	Child	NS	indiv	PC	Social	0.3943
C_15	Child	NS	indiv	PC	nonSigns	-0.2495
C_15	Child	NS	indiv	RTPJ	Mental	1.6439
C_15	Child	NS	indiv	RTPJ	Physical	0.9453
C_15	Child	NS	indiv	RTPJ	Social	1.2955
C_15	Child	NS	indiv	RTPJ	nonSigns	0.8156
C_16	Child	NS	indiv	DMPFC	Mental	1.2601
C_16	Child	NS	indiv	DMPFC	Physical	0.1192
C_16	Child	NS	indiv	DMPFC	Social	0.6104
C_16	Child	NS	indiv	DMPFC	nonSigns	-0.0656
C_16	Child	NS	indiv	LTPJ	Mental	1.1232
C_16	Child	NS	indiv	LTPJ	Physical	0.1884
C_16	Child	NS	indiv	LTPJ	Social	0.6829
C_16	Child	NS	indiv	LTPJ	nonSigns	-0.338
C_16	Child	NS	indiv	MMPFC	Mental	1.6239
C_16	Child	NS	indiv	MMPFC	Physical	0.257
C_16	Child	NS	indiv	MMPFC	Social	1.1412
C_16	Child	NS	indiv	MMPFC	nonSigns	0.357
C_16	Child	NS	indiv	PC	Mental	0.3276
C_16	Child	NS	indiv	PC	Physical	-0.338
C_16	Child	NS	indiv	PC	Social	0.0256
C_16	Child	NS	indiv	PC	nonSigns	-0.2154
C_16	Child	NS	indiv	RTPJ	Mental	0.7449
C_16	Child	NS	indiv	RTPJ	Physical	-0.19
C_16	Child	NS	indiv	RTPJ	Social	0.1622
C_16	Child	NS	indiv	RTPJ	nonSigns	-0.266
C_16	Child	NS	indiv	VMPFC	Mental	0.4401
C_16	Child	NS	indiv	VMPFC	Physical	-0.7417
C_16	Child	NS	indiv	VMPFC	Social	0.4511
C_16	Child	NS	indiv	VMPFC	nonSigns	0.048
C_17	Child	NS	indiv	DMPFC	Mental	0.3584
C_17	Child	NS	indiv	DMPFC	Physical	-0.7018
C_17	Child	NS	indiv	DMPFC	Social	-0.1389
C_17	Child	NS	indiv	DMPFC	nonSigns	-0.8094
C_17	Child	NS	indiv	LTPJ	Mental	0.4297
C_17	Child	NS	indiv	LTPJ	Physical	-0.4456
C_17	Child	NS	indiv	LTPJ	Social	-0.4463
C_17	Child	NS	indiv	LTPJ	nonSigns	-1.405
C_17	Child	NS	indiv	MMPFC	Mental	0.7515
C_17	Child	NS	indiv	MMPFC	Physical	-0.1972
C_17	Child	NS	indiv	MMPFC	Social	-0.2777
C_17	Child	NS	indiv	MMPFC	nonSigns	-0.5128
C_17	Child	NS	indiv	PC	Mental	0.3219
C_17	Child	NS	indiv	PC	Physical	-0.1068
C_17	Child	NS	indiv	PC	Social	0.1793
C_17	Child	NS	indiv	PC	nonSigns	-0.4926
C_17	Child	NS	indiv	RTPJ	Mental	0.557
C_17	Child	NS	indiv	RTPJ	Physical	-0.1981
C_17	Child	NS	indiv	RTPJ	Social	-0.2609
C_17	Child	NS	indiv	RTPJ	nonSigns	-0.5696
C_19	Child	NS	indiv	DMPFC	Mental	2.4585
C_19	Child	NS	indiv	DMPFC	Physical	-0.1178
C_19	Child	NS	indiv	DMPFC	Social	0.8113
C_19	Child	NS	indiv	DMPFC	nonSigns	-0.8647
C_19	Child	NS	indiv	LTPJ	Mental	1.3829
C_19	Child	NS	indiv	LTPJ	Physical	0.2061
C_19	Child	NS	indiv	LTPJ	Social	0.104
C_19	Child	NS	indiv	LTPJ	nonSigns	-0.5703
C_19	Child	NS	indiv	MMPFC	Mental	0.8117
C_19	Child	NS	indiv	MMPFC	Physical	-1.5304
C_19	Child	NS	indiv	MMPFC	Social	0.3319
C_19	Child	NS	indiv	MMPFC	nonSigns	-1.7455
C_19	Child	NS	indiv	PC	Mental	-0.2418
C_19	Child	NS	indiv	PC	Physical	-1.1432
C_19	Child	NS	indiv	PC	Social	-0.164
C_19	Child	NS	indiv	PC	nonSigns	-0.7043
C_19	Child	NS	indiv	RTPJ	Mental	1.0966
C_19	Child	NS	indiv	RTPJ	Physical	-0.1998
C_19	Child	NS	indiv	RTPJ	Social	1.304
C_19	Child	NS	indiv	RTPJ	nonSigns	0.3321
C_19	Child	NS	indiv	VMPFC	Mental	0.7764
C_19	Child	NS	indiv	VMPFC	Physical	-0.8726
C_19	Child	NS	indiv	VMPFC	Social	-1.304
C_19	Child	NS	indiv	VMPFC	nonSigns	-0.922
C_22	Child	NS	indiv	DMPFC	Mental	0.8933
C_22	Child	NS	indiv	DMPFC	Physical	-0.2441
C_22	Child	NS	indiv	DMPFC	Social	-0.1384
C_22	Child	NS	indiv	DMPFC	nonSigns	-0.1373
C_22	Child	NS	indiv	LTPJ	Mental	1.6174
C_22	Child	NS	indiv	LTPJ	Physical	0.4857
C_22	Child	NS	indiv	LTPJ	Social	0.9764
C_22	Child	NS	indiv	LTPJ	nonSigns	0.5459
C_22	Child	NS	indiv	MMPFC	Mental	1.2308
C_22	Child	NS	indiv	MMPFC	Physical	-0.2181
C_22	Child	NS	indiv	MMPFC	Social	0.238
C_22	Child	NS	indiv	MMPFC	nonSigns	0.3202
C_22	Child	NS	indiv	PC	Mental	0.7263
C_22	Child	NS	indiv	PC	Physical	-0.3783
C_22	Child	NS	indiv	PC	Social	0.0993
C_22	Child	NS	indiv	PC	nonSigns	-0.3066
C_22	Child	NS	indiv	RTPJ	Mental	1.6538
C_22	Child	NS	indiv	RTPJ	Physical	0.3049
C_22	Child	NS	indiv	RTPJ	Social	0.6165
C_22	Child	NS	indiv	RTPJ	nonSigns	0.3586
C_23	Child	NS	indiv	DMPFC	Mental	0.4927
C_23	Child	NS	indiv	DMPFC	Physical	-0.509
C_23	Child	NS	indiv	DMPFC	Social	0.3107
C_23	Child	NS	indiv	DMPFC	nonSigns	-1.1254
C_23	Child	NS	indiv	LTPJ	Mental	1.3885
C_23	Child	NS	indiv	LTPJ	Physical	0.5919
C_23	Child	NS	indiv	LTPJ	Social	1.191
C_23	Child	NS	indiv	LTPJ	nonSigns	0.6436
C_23	Child	NS	indiv	MMPFC	Mental	0.7008
C_23	Child	NS	indiv	MMPFC	Physical	-0.7045
C_23	Child	NS	indiv	MMPFC	Social	0.1997
C_23	Child	NS	indiv	MMPFC	nonSigns	-1.7898
C_23	Child	NS	indiv	PC	Mental	0.0306
C_23	Child	NS	indiv	PC	Physical	-0.5491
C_23	Child	NS	indiv	PC	Social	-0.1598
C_23	Child	NS	indiv	PC	nonSigns	-0.8706
C_23	Child	NS	indiv	RTPJ	Mental	1.468
C_23	Child	NS	indiv	RTPJ	Physical	0.7411
C_23	Child	NS	indiv	RTPJ	Social	1.0886
C_23	Child	NS	indiv	RTPJ	nonSigns	0.2889
C_23	Child	NS	indiv	VMPFC	Mental	0.0415
C_23	Child	NS	indiv	VMPFC	Physical	-0.5672
C_23	Child	NS	indiv	VMPFC	Social	-0.0731
C_23	Child	NS	indiv	VMPFC	nonSigns	-1.2301
C_24	Child	NS	indiv	DMPFC	Mental	1.3606
C_24	Child	NS	indiv	DMPFC	Physical	0.2162
C_24	Child	NS	indiv	DMPFC	Social	0.9612
C_24	Child	NS	indiv	DMPFC	nonSigns	0.1011
C_24	Child	NS	indiv	LTPJ	Mental	0.653
C_24	Child	NS	indiv	LTPJ	Physical	-0.5391
C_24	Child	NS	indiv	LTPJ	Social	0.0434
C_24	Child	NS	indiv	LTPJ	nonSigns	-0.523
C_24	Child	NS	indiv	MMPFC	Mental	0.5997
C_24	Child	NS	indiv	MMPFC	Physical	-0.2737
C_24	Child	NS	indiv	MMPFC	Social	0.1009
C_24	Child	NS	indiv	MMPFC	nonSigns	-0.3177
C_24	Child	NS	indiv	PC	Mental	0.2124
C_24	Child	NS	indiv	PC	Physical	-0.5341
C_24	Child	NS	indiv	PC	Social	0.131
C_24	Child	NS	indiv	PC	nonSigns	-0.4093
C_24	Child	NS	indiv	RTPJ	Mental	0.6802
C_24	Child	NS	indiv	RTPJ	Physical	-0.3301
C_24	Child	NS	indiv	RTPJ	Social	0.1492
[truncated: 1,175 more rows]

## Sheet: Supplementary Figure 3a
subID	age.group	asl.onset (z)	asl.group	LI-p001
C_01	Child	-0.54874	NS	0.4969
C_02	Child	-0.41687	DS	-0.725
C_03	Child	-0.54874	NS	0.4823
C_04	Child	-0.54874	NS	NA
C_05	Child	-0.54874	NS	0.606
C_06	Child	-0.54874	NS	0.5625
C_07	Child	1.82492	DS	-0.2
C_08	Child	-0.0212591	DS	NA
C_09	Child	-0.54874	NS	NA
C_10	Child	-0.54874	NS	0.4765
C_11	Child	-0.54874	NS	0.1111
C_12	Child	-0.54874	NS	-0.076
C_13	Child	-0.54874	NS	0.6532
C_14	Child	-0.54874	NS	0.4321
C_15	Child	-0.54874	NS	0.5296
C_16	Child	-0.54874	NS	-0.0292
C_17	Child	-0.54874	NS	0.1534
C_18	Child	-0.54874	NS	NA
C_19	Child	-0.54874	NS	0.0561
C_20	Child	-0.54874	NS	NA
C_21	Child	-0.54874	NS	NA
C_22	Child	-0.54874	NS	0.0448
C_23	Child	-0.54874	NS	0.0109
C_24	Child	-0.54874	NS	0.1676
C_25	Child	0.41655	DS	NA
C_26	Child	0.506222	DS	0.0281
C_27	Child	-0.153129	DS	0.0349
C_28	Child	3.14363	DS	0.3552
C_29	Child	0.242481	DS	0.8493
C_30	Child	1.56118	DS	-0.2425
C_31	Child	2.61614	DS	NA
C_32	Child	0.242481	DS	0.0409
C_33	Child	1.56118	DS	NA
A_01	Adult	-0.553825	NS	0.4213
A_02	Adult	-0.168556	DS	0.2781
A_03	Adult	-0.168556	DS	-0.1754
A_04	Adult	-0.264873	DS	0.329
A_05	Adult	-0.0722381	DS	0.1876
A_06	Adult	1.56516	DS	0.7066
A_07	Adult	-0.553825	NS	-0.4274
A_08	Adult	-0.553825	NS	-0.0382
A_09	Adult	-0.553825	NS	-0.3326
A_10	Adult	-0.553825	NS	0.1245
A_11	Adult	-0.264873	DS	0.6246
A_12	Adult	0.216714	DS	-0.0068
A_13	Adult	-0.553825	NS	0.4261
A_14	Adult	0.0240794	DS	0.2677
A_15	Adult	-0.553825	NS	-0.1891
A_16	Adult	-0.553825	NS	0.3342
A_17	Adult	-0.553825	NS	-0.0294
A_18	Adult	0.794619	DS	-0.5671
A_19	Adult	-0.553825	NS	0.2646
A_20	Adult	-0.553825	NS	0.0763
A_21	Adult	-0.553825	NS	0.244
A_22	Adult	-0.553825	NS	0.3875
A_23	Adult	-0.553825	NS	0.1792
A_24	Adult	-0.553825	NS	-0.0487
A_25	Adult	-0.168556	DS	-0.0109
A_26	Adult	2.9136	DS	0.4621
A_27	Adult	-0.553825	NS	0.2881
A_28	Adult	-0.553825	NS	0.1361
A_29	Adult	-0.553825	NS	0.1689
A_30	Adult	-0.553825	NS	-0.0933
A_31	Adult	0.0240794	DS	0.1216
A_32	Adult	3.29887	DS	0.3638
A_33	Adult	2.3357	DS	-0.2093
A_34	Adult	0.794619	DS	0.6158
A_35	Adult	0.216714	DS	0.1869
A_36	Adult	-0.553825	NS	-0.6031

## Sheet: Supplementary Figure 3b
subID	age.group	asl.group	roi	mean_con_indiv	selectivity_group
C_01	Child	NS	LAngG	3.63	124.61
C_02	Child	DS	LAngG	3.15	47.98
C_03	Child	NS	LAngG	2.68	15.16
C_04	Child	NS	LAngG	NA	NA
C_05	Child	NS	LAngG	9.1	83.49
C_06	Child	NS	LAngG	4.17	71.5
C_07	Child	DS	LAngG	3.28	-13.05
C_08	Child	DS	LAngG	NA	NA
C_09	Child	NS	LAngG	NA	NA
C_10	Child	NS	LAngG	11.6	106.85
C_11	Child	NS	LAngG	2.83	22.99
C_12	Child	NS	LAngG	4.4	24.25
C_13	Child	NS	LAngG	1.89	-3.2
C_14	Child	NS	LAngG	6.48	33.11
C_15	Child	NS	LAngG	5.34	42.58
C_16	Child	NS	LAngG	3.38	57.25
C_17	Child	NS	LAngG	6.67	64.71
C_18	Child	NS	LAngG	NA	NA
C_19	Child	NS	LAngG	9.76	79.7
C_20	Child	NS	LAngG	NA	NA
C_21	Child	NS	LAngG	NA	NA
C_22	Child	NS	LAngG	7.67	116.56
C_23	Child	NS	LAngG	8.2	119.71
C_24	Child	NS	LAngG	6.29	39.65
C_25	Child	DS	LAngG	NA	NA
C_26	Child	DS	LAngG	6.79	68.65
C_27	Child	DS	LAngG	4.63	63.03
C_28	Child	DS	LAngG	3.79	24.36
C_29	Child	DS	LAngG	2.73	22.66
C_30	Child	DS	LAngG	3.71	-37.74
C_31	Child	DS	LAngG	NA	NA
C_32	Child	DS	LAngG	5.26	44.67
C_33	Child	DS	LAngG	NA	NA
A_01	Adult	NS	LAngG	5.63	58.48
A_02	Adult	DS	LAngG	5.65	49.07
A_03	Adult	DS	LAngG	2.32	21.26
A_04	Adult	DS	LAngG	3.23	27.7
A_05	Adult	DS	LAngG	3.42	32.07
A_06	Adult	DS	LAngG	3.68	38.92
A_07	Adult	NS	LAngG	4.06	4.05
A_08	Adult	NS	LAngG	2.84	13.34
A_09	Adult	NS	LAngG	5.85	59.88
A_10	Adult	NS	LAngG	10.1	111.88
A_11	Adult	DS	LAngG	1.99	-7.93
A_12	Adult	DS	LAngG	5.28	15.07
A_13	Adult	NS	LAngG	3.67	53.86
A_14	Adult	DS	LAngG	3.77	41.73
A_15	Adult	NS	LAngG	4.44	35.2
A_16	Adult	NS	LAngG	3.67	24.48
A_17	Adult	NS	LAngG	5.87	81.58
A_18	Adult	DS	LAngG	3.74	-1.42
A_19	Adult	NS	LAngG	2.1	-6.13
A_20	Adult	NS	LAngG	7.65	93.61
A_21	Adult	NS	LAngG	6.02	32.46
A_22	Adult	NS	LAngG	4.31	13.01
A_23	Adult	NS	LAngG	5.79	29.15
A_24	Adult	NS	LAngG	4.19	30.74
A_25	Adult	DS	LAngG	4.99	23.67
A_26	Adult	DS	LAngG	2.52	67.28
A_27	Adult	NS	LAngG	4.45	25.48
A_28	Adult	NS	LAngG	13.5	121.96
A_29	Adult	NS	LAngG	7.7	80.73
A_30	Adult	NS	LAngG	2.41	13.53
A_31	Adult	DS	LAngG	3.18	18.78
A_32	Adult	DS	LAngG	2.68	14.15
A_33	Adult	DS	LAngG	8.52	55.54
A_34	Adult	DS	LAngG	3.97	18.93
A_35	Adult	DS	LAngG	3.82	13.83
A_36	Adult	NS	LAngG	0.95	-43.03
C_01	Child	NS	LAntTmp	1.55	51.45
C_02	Child	DS	LAntTmp	3.35	-24.73
C_03	Child	NS	LAntTmp	2.84	42.52
C_04	Child	NS	LAntTmp	NA	NA
C_05	Child	NS	LAntTmp	3.55	38.86
C_06	Child	NS	LAntTmp	4.49	56.24
C_07	Child	DS	LAntTmp	2.64	-17.53
C_08	Child	DS	LAntTmp	NA	NA
C_09	Child	NS	LAntTmp	NA	NA
C_10	Child	NS	LAntTmp	3.3	18.7
C_11	Child	NS	LAntTmp	1.87	30.75
C_12	Child	NS	LAntTmp	4	-9.59
C_13	Child	NS	LAntTmp	2.56	36.6
C_14	Child	NS	LAntTmp	1.44	15.76
C_15	Child	NS	LAntTmp	3	33.46
C_16	Child	NS	LAntTmp	1.05	-17.55
C_17	Child	NS	LAntTmp	4.15	34.29
C_18	Child	NS	LAntTmp	NA	NA
C_19	Child	NS	LAntTmp	4.35	18.47
C_20	Child	NS	LAntTmp	NA	NA
C_21	Child	NS	LAntTmp	NA	NA
C_22	Child	NS	LAntTmp	8.51	63.93
C_23	Child	NS	LAntTmp	2.4	-11.54
C_24	Child	NS	LAntTmp	1.82	24.89
C_25	Child	DS	LAntTmp	NA	NA
C_26	Child	DS	LAntTmp	2.65	24.45
C_27	Child	DS	LAntTmp	3.36	34.69
C_28	Child	DS	LAntTmp	2.12	35.11
C_29	Child	DS	LAntTmp	2.42	53.02
C_30	Child	DS	LAntTmp	2.13	-7.17
C_31	Child	DS	LAntTmp	NA	NA
C_32	Child	DS	LAntTmp	1.99	27.58
C_33	Child	DS	LAntTmp	NA	NA
A_01	Adult	NS	LAntTmp	5.9	71.98
A_02	Adult	DS	LAntTmp	2.48	19.43
A_03	Adult	DS	LAntTmp	4.23	39.91
A_04	Adult	DS	LAntTmp	2.22	23.23
A_05	Adult	DS	LAntTmp	2.75	18.81
A_06	Adult	DS	LAntTmp	3.07	19.99
A_07	Adult	NS	LAntTmp	1.19	4.83
A_08	Adult	NS	LAntTmp	3.04	17.83
A_09	Adult	NS	LAntTmp	2.89	24.61
A_10	Adult	NS	LAntTmp	3.52	8.09
A_11	Adult	DS	LAntTmp	2.07	16.16
A_12	Adult	DS	LAntTmp	2.45	30.52
A_13	Adult	NS	LAntTmp	3.35	17.19
A_14	Adult	DS	LAntTmp	2.49	24.15
A_15	Adult	NS	LAntTmp	4.26	33.34
A_16	Adult	NS	LAntTmp	3.05	31.4
A_17	Adult	NS	LAntTmp	3.68	36.27
A_18	Adult	DS	LAntTmp	2.59	19.28
A_19	Adult	NS	LAntTmp	3.23	-6.1
A_20	Adult	NS	LAntTmp	5.03	55.76
A_21	Adult	NS	LAntTmp	3.36	35.33
A_22	Adult	NS	LAntTmp	2.18	-1.97
A_23	Adult	NS	LAntTmp	3.74	14.87
A_24	Adult	NS	LAntTmp	2.23	24.22
A_25	Adult	DS	LAntTmp	2.82	15.57
A_26	Adult	DS	LAntTmp	2.28	43.47
A_27	Adult	NS	LAntTmp	2.22	9.66
A_28	Adult	NS	LAntTmp	5	47.09
A_29	Adult	NS	LAntTmp	3.87	36.28
A_30	Adult	NS	LAntTmp	3.06	17.5
A_31	Adult	DS	LAntTmp	2.13	19.9
A_32	Adult	DS	LAntTmp	1.53	-3.13
A_33	Adult	DS	LAntTmp	4.1	4.86
A_34	Adult	DS	LAntTmp	4.01	-11.67
A_35	Adult	DS	LAntTmp	3.64	28.48
A_36	Adult	NS	LAntTmp	4.24	-7.92
C_01	Child	NS	LIFG	5.8	155.49
C_02	Child	DS	LIFG	0.525	-101.6
C_03	Child	NS	LIFG	2.39	40.21
C_04	Child	NS	LIFG	NA	NA
C_05	Child	NS	LIFG	4.26	34.43
C_06	Child	NS	LIFG	6.78	1.19
C_07	Child	DS	LIFG	4.86	17.97
C_08	Child	DS	LIFG	NA	NA
C_09	Child	NS	LIFG	NA	NA
C_10	Child	NS	LIFG	4.04	-5.97
C_11	Child	NS	LIFG	2.39	25.66
C_12	Child	NS	LIFG	6.09	204.41
C_13	Child	NS	LIFG	2.78	-37.35
C_14	Child	NS	LIFG	1.07	-64.66
C_15	Child	NS	LIFG	1.91	-34.97
C_16	Child	NS	LIFG	3.41	-9.37
C_17	Child	NS	LIFG	2.78	-4.58
C_18	Child	NS	LIFG	NA	NA
C_19	Child	NS	LIFG	4.17	-10.17
C_20	Child	NS	LIFG	NA	NA
C_21	Child	NS	LIFG	NA	NA
C_22	Child	NS	LIFG	5.15	-57.49
C_23	Child	NS	LIFG	5.45	-12.32
C_24	Child	NS	LIFG	4.09	-10.27
C_25	Child	DS	LIFG	NA	NA
C_26	Child	DS	LIFG	6.78	32.78
C_27	Child	DS	LIFG	3.38	-18.09
C_28	Child	DS	LIFG	3.27	11.49
C_29	Child	DS	LIFG	1.52	42.05
C_30	Child	DS	LIFG	1.95	-23.16
C_31	Child	DS	LIFG	NA	NA
C_32	Child	DS	LIFG	2.39	-13.56
C_33	Child	DS	LIFG	NA	NA
A_01	Adult	NS	LIFG	4.39	-43.06
A_02	Adult	DS	LIFG	1.94	-5.1
A_03	Adult	DS	LIFG	3.39	16.52
A_04	Adult	DS	LIFG	4.22	15.68
A_05	Adult	DS	LIFG	3.93	-10.22
A_06	Adult	DS	LIFG	3.45	12.75
A_07	Adult	NS	LIFG	5.39	12.46
A_08	Adult	NS	LIFG	4.46	7.17
A_09	Adult	NS	LIFG	4.67	-134.05
A_10	Adult	NS	LIFG	3.31	-26.12
A_11	Adult	DS	LIFG	1.44	-17
A_12	Adult	DS	LIFG	2.51	-22.17
A_13	Adult	NS	LIFG	4.61	13.33
A_14	Adult	DS	LIFG	1.7	-8.01
A_15	Adult	NS	LIFG	3.75	-24.47
A_16	Adult	NS	LIFG	1.71	-20.34
A_17	Adult	NS	LIFG	4.45	26.17
A_18	Adult	DS	LIFG	2.87	-19.31
A_19	Adult	NS	LIFG	3.43	17.86
A_20	Adult	NS	LIFG	4.68	-49.81
A_21	Adult	NS	LIFG	6.88	19.78
A_22	Adult	NS	LIFG	6.99	9.65
A_23	Adult	NS	LIFG	5.04	-20.23
A_24	Adult	NS	LIFG	1.51	-32.71
A_25	Adult	DS	LIFG	3.17	11.09
A_26	Adult	DS	LIFG	2.31	80.7
A_27	Adult	NS	LIFG	8.54	67.53
A_28	Adult	NS	LIFG	3.74	-26.51
A_29	Adult	NS	LIFG	5.98	61.01
A_30	Adult	NS	LIFG	3.05	6.79
A_31	Adult	DS	LIFG	2.38	-49.48
A_32	Adult	DS	LIFG	2.81	15.64
A_33	Adult	DS	LIFG	3.6	0.91
A_34	Adult	DS	LIFG	2.96	12.95
A_35	Adult	DS	LIFG	7.52	36.02
A_36	Adult	NS	LIFG	3.81	-7.83
C_01	Child	NS	LIFGorb	4.07	118.59
C_02	Child	DS	LIFGorb	0.0239	-40.32
C_03	Child	NS	LIFGorb	1.31	0.34
C_04	Child	NS	LIFGorb	NA	NA
C_05	Child	NS	LIFGorb	2.61	16.57
C_06	Child	NS	LIFGorb	2.98	29.5
C_07	Child	DS	LIFGorb	6.02	65.21
C_08	Child	DS	LIFGorb	NA	NA
C_09	Child	NS	LIFGorb	NA	NA
C_10	Child	NS	LIFGorb	3.79	61.35
C_11	Child	NS	LIFGorb	2.17	2.06
C_12	Child	NS	LIFGorb	8.78	77.53
C_13	Child	NS	LIFGorb	3.76	-2.1
C_14	Child	NS	LIFGorb	2.83	-43.49
C_15	Child	NS	LIFGorb	1.32	-0.45
C_16	Child	NS	LIFGorb	2.25	-35.83
C_17	Child	NS	LIFGorb	2.42	23.19
C_18	Child	NS	LIFGorb	NA	NA
C_19	Child	NS	LIFGorb	4.54	-7.94
C_20	Child	NS	LIFGorb	NA	NA
C_21	Child	NS	LIFGorb	NA	NA
C_22	Child	NS	LIFGorb	6.99	5.83
C_23	Child	NS	LIFGorb	1.39	-3.52
C_24	Child	NS	LIFGorb	2.04	-14.8
C_25	Child	DS	LIFGorb	NA	NA
C_26	Child	DS	LIFGorb	3.05	13.99
C_27	Child	DS	LIFGorb	4.83	-49.28
C_28	Child	DS	LIFGorb	1.67	3.57
C_29	Child	DS	LIFGorb	1.44	-18.34
C_30	Child	DS	LIFGorb	1.98	0.48
C_31	Child	DS	LIFGorb	NA	NA
C_32	Child	DS	LIFGorb	2.21	-1.77
C_33	Child	DS	LIFGorb	NA	NA
A_01	Adult	NS	LIFGorb	4.51	-32.41
A_02	Adult	DS	LIFGorb	4.3	-16.72
A_03	Adult	DS	LIFGorb	4.04	8.32
A_04	Adult	DS	LIFGorb	4.01	16.54
A_05	Adult	DS	LIFGorb	2.28	-14.88
A_06	Adult	DS	LIFGorb	2.97	23.49
A_07	Adult	NS	LIFGorb	3.61	10.14
A_08	Adult	NS	LIFGorb	3.02	-6.54
A_09	Adult	NS	LIFGorb	3.26	-6.96
A_10	Adult	NS	LIFGorb	6.5	-25.99
A_11	Adult	DS	LIFGorb	2.52	-33.97
A_12	Adult	DS	LIFGorb	3.57	1.52
A_13	Adult	NS	LIFGorb	4.09	0.67
A_14	Adult	DS	LIFGorb	1.39	2.98
A_15	Adult	NS	LIFGorb	4.52	60.77
A_16	Adult	NS	LIFGorb	2.71	16.51
A_17	Adult	NS	LIFGorb	4.13	13.72
A_18	Adult	DS	LIFGorb	2.85	-17.39
A_19	Adult	NS	LIFGorb	7.66	35.04
A_20	Adult	NS	LIFGorb	3.86	45.34
A_21	Adult	NS	LIFGorb	5.68	44.59
A_22	Adult	NS	LIFGorb	5.69	44.14
A_23	Adult	NS	LIFGorb	3.75	1.74
A_24	Adult	NS	LIFGorb	1.64	-22.44
A_25	Adult	DS	LIFGorb	2.24	0.18
A_26	Adult	DS	LIFGorb	1.8	26.61
A_27	Adult	NS	LIFGorb	3.87	-7.58
A_28	Adult	NS	LIFGorb	5.95	1.54
A_29	Adult	NS	LIFGorb	8.76	26.67
A_30	Adult	NS	LIFGorb	3.24	-1.81
A_31	Adult	DS	LIFGorb	2.9	-19.42
A_32	Adult	DS	LIFGorb	3.11	-15.27
A_33	Adult	DS	LIFGorb	3.53	-11.32
A_34	Adult	DS	LIFGorb	4.57	41.36
A_35	Adult	DS	LIFGorb	5.99	36.91
A_36	Adult	NS	LIFGorb	4.68	-6
C_01	Child	NS	LMFG	3.12	72.81
C_02	Child	DS	LMFG	3.15	-37.33
C_03	Child	NS	LMFG	3.77	32.72
C_04	Child	NS	LMFG	NA	NA
C_05	Child	NS	LMFG	3.69	36.54
C_06	Child	NS	LMFG	4.79	11.74
C_07	Child	DS	LMFG	4.16	-23.2
C_08	Child	DS	LMFG	NA	NA
C_09	Child	NS	LMFG	NA	NA
C_10	Child	NS	LMFG	4.81	31.23
C_11	Child	NS	LMFG	1.73	41
C_12	Child	NS	LMFG	4.78	154.69
C_13	Child	NS	LMFG	2.95	26.06
C_14	Child	NS	LMFG	2.27	-30.15
C_15	Child	NS	LMFG	1.81	13.52
C_16	Child	NS	LMFG	2.1	-14.11
C_17	Child	NS	LMFG	3.01	-73.68
C_18	Child	NS	LMFG	NA	NA
C_19	Child	NS	LMFG	2.41	-4.07
C_20	Child	NS	LMFG	NA	NA
C_21	Child	NS	LMFG	NA	NA
C_22	Child	NS	LMFG	7.37	74.51
C_23	Child	NS	LMFG	1.66	-52.34
C_24	Child	NS	LMFG	2.67	-24.14
C_25	Child	DS	LMFG	NA	NA
C_26	Child	DS	LMFG	4.69	3.04
C_27	Child	DS	LMFG	2.95	9.21
C_28	Child	DS	LMFG	2.54	-20.04
C_29	Child	DS	LMFG	2.84	-34.93
C_30	Child	DS	LMFG	2.02	-24.88
C_31	Child	DS	LMFG	NA	NA
C_32	Child	DS	LMFG	3.2	0.55
C_33	Child	DS	LMFG	NA	NA
A_01	Adult	NS	LMFG	4.05	7.7
A_02	Adult	DS	LMFG	2.52	-5.13
A_03	Adult	DS	LMFG	3.33	37.83
A_04	Adult	DS	LMFG	3.51	22.15
A_05	Adult	DS	LMFG	3.38	-11.74
A_06	Adult	DS	LMFG	2.06	20.49
A_07	Adult	NS	LMFG	4.18	42.24
A_08	Adult	NS	LMFG	4.88	-17.5
A_09	Adult	NS	LMFG	2.78	-73.21
A_10	Adult	NS	LMFG	2.55	-45.58
A_11	Adult	DS	LMFG	2.23	-29.61
A_12	Adult	DS	LMFG	2.38	-41.44
A_13	Adult	NS	LMFG	3.49	44.47
A_14	Adult	DS	LMFG	2.1	11.9
A_15	Adult	NS	LMFG	4.51	0.24
A_16	Adult	NS	LMFG	2.3	-1.06
A_17	Adult	NS	LMFG	4.24	25.78
A_18	Adult	DS	LMFG	2.19	-14.35
A_19	Adult	NS	LMFG	4	19.35
A_20	Adult	NS	LMFG	4.07	24.24
A_21	Adult	NS	LMFG	6.02	30.84
A_22	Adult	NS	LMFG	4.52	-4.79
A_23	Adult	NS	LMFG	1.69	-23.86
A_24	Adult	NS	LMFG	2.35	-6.88
A_25	Adult	DS	LMFG	3.5	32.03
A_26	Adult	DS	LMFG	1.38	34.02
A_27	Adult	NS	LMFG	2.68	-8.6
A_28	Adult	NS	LMFG	3.09	-18.94
A_29	Adult	NS	LMFG	4.49	17.25
A_30	Adult	NS	LMFG	2.56	-1.87
A_31	Adult	DS	LMFG	2.62	-19.05
A_32	Adult	DS	LMFG	1.58	8.94
A_33	Adult	DS	LMFG	3.13	19.13
A_34	Adult	DS	LMFG	4.7	44.85
A_35	Adult	DS	LMFG	6.79	28.44
A_36	Adult	NS	LMFG	4.05	-8.53
C_01	Child	NS	LMidAntTmp	2.22	80.35
C_02	Child	DS	LMidAntTmp	1.98	-7.86
C_03	Child	NS	LMidAntTmp	3.08	61.4
C_04	Child	NS	LMidAntTmp	NA	NA
C_05	Child	NS	LMidAntTmp	1.56	7.41
C_06	Child	NS	LMidAntTmp	2.86	59.07
C_07	Child	DS	LMidAntTmp	6.28	5.55
C_08	Child	DS	LMidAntTmp	NA	NA
C_09	Child	NS	LMidAntTmp	NA	NA
C_10	Child	NS	LMidAntTmp	2.43	13.06
C_11	Child	NS	LMidAntTmp	1.97	23.74
C_12	Child	NS	LMidAntTmp	3.59	38.63
C_13	Child	NS	LMidAntTmp	2.31	20.24
C_14	Child	NS	LMidAntTmp	1.46	14.43
C_15	Child	NS	LMidAntTmp	3.93	39.79
C_16	Child	NS	LMidAntTmp	1.17	-3.22
C_17	Child	NS	LMidAntTmp	3.58	44.56
C_18	Child	NS	LMidAntTmp	NA	NA
C_19	Child	NS	LMidAntTmp	2.6	-5.8
C_20	Child	NS	LMidAntTmp	NA	NA
C_21	Child	NS	LMidAntTmp	NA	NA
C_22	Child	NS	LMidAntTmp	4.64	-9.24
C_23	Child	NS	LMidAntTmp	4.38	10.95
C_24	Child	NS	LMidAntTmp	1.84	9.69
C_25	Child	DS	LMidAntTmp	NA	NA
C_26	Child	DS	LMidAntTmp	2.46	23.97
C_27	Child	DS	LMidAntTmp	1.91	17.67
C_28	Child	DS	LMidAntTmp	3.19	16.91
C_29	Child	DS	LMidAntTmp	1.66	37.92
C_30	Child	DS	LMidAntTmp	2.24	-24.83
C_31	Child	DS	LMidAntTmp	NA	NA
C_32	Child	DS	LMidAntTmp	1.83	23.01
C_33	Child	DS	LMidAntTmp	NA	NA
A_01	Adult	NS	LMidAntTmp	3.7	29.42
A_02	Adult	DS	LMidAntTmp	2.41	16.48
A_03	Adult	DS	LMidAntTmp	3.44	43.39
A_04	Adult	DS	LMidAntTmp	1.97	17.82
A_05	Adult	DS	LMidAntTmp	2.35	22.36
A_06	Adult	DS	LMidAntTmp	3.15	16.93
A_07	Adult	NS	LMidAntTmp	1.36	4.74
A_08	Adult	NS	LMidAntTmp	1.77	-15.74
A_09	Adult	NS	LMidAntTmp	2.21	2.05
A_10	Adult	NS	LMidAntTmp	4.21	-16.1
A_11	Adult	DS	LMidAntTmp	3.27	19.05
A_12	Adult	DS	LMidAntTmp	2.82	33.66
A_13	Adult	NS	LMidAntTmp	1.55	2.58
A_14	Adult	DS	LMidAntTmp	1.72	16.48
A_15	Adult	NS	LMidAntTmp	3.83	37.17
A_16	Adult	NS	LMidAntTmp	1.85	8.61
A_17	Adult	NS	LMidAntTmp	5.46	48.27
A_18	Adult	DS	LMidAntTmp	1.08	9.61
A_19	Adult	NS	LMidAntTmp	1.97	0.05
A_20	Adult	NS	LMidAntTmp	5.68	13.42
A_21	Adult	NS	LMidAntTmp	2.72	25.02
A_22	Adult	NS	LMidAntTmp	1.39	3.83
A_23	Adult	NS	LMidAntTmp	2.51	24.18
A_24	Adult	NS	LMidAntTmp	2.77	21.89
A_25	Adult	DS	LMidAntTmp	1.84	5.23
A_26	Adult	DS	LMidAntTmp	1.23	18.06
A_27	Adult	NS	LMidAntTmp	2.98	17.26
A_28	Adult	NS	LMidAntTmp	4.3	41.15
A_29	Adult	NS	LMidAntTmp	5.77	34.57
A_30	Adult	NS	LMidAntTmp	1.71	13.31
A_31	Adult	DS	LMidAntTmp	2.09	3.47
A_32	Adult	DS	LMidAntTmp	0.78	-2.9
A_33	Adult	DS	LMidAntTmp	4.74	0.35
A_34	Adult	DS	LMidAntTmp	1.72	0.36
A_35	Adult	DS	LMidAntTmp	2.89	14.3
A_36	Adult	NS	LMidAntTmp	2.02	-10.14
C_01	Child	NS	LMidPstTmp	2.52	3.45
C_02	Child	DS	LMidPstTmp	1.27	-57.51
C_03	Child	NS	LMidPstTmp	3.17	50.96
C_04	Child	NS	LMidPstTmp	NA	NA
C_05	Child	NS	LMidPstTmp	7.56	14.96
C_06	Child	NS	LMidPstTmp	4.9	55.69
C_07	Child	DS	LMidPstTmp	6.63	-13.78
C_08	Child	DS	LMidPstTmp	NA	NA
C_09	Child	NS	LMidPstTmp	NA	NA
C_10	Child	NS	LMidPstTmp	5.52	11.55
C_11	Child	NS	LMidPstTmp	1.1	23.55
C_12	Child	NS	LMidPstTmp	5.13	74.53
C_13	Child	NS	LMidPstTmp	3.79	2.2
C_14	Child	NS	LMidPstTmp	7.79	-26.96
C_15	Child	NS	LMidPstTmp	2.58	22.86
C_16	Child	NS	LMidPstTmp	2.89	33.03
C_17	Child	NS	LMidPstTmp	5.23	-19.15
C_18	Child	NS	LMidPstTmp	NA	NA
C_19	Child	NS	LMidPstTmp	7.66	-9.86
C_20	Child	NS	LMidPstTmp	NA	NA
C_21	Child	NS	LMidPstTmp	NA	NA
C_22	Child	NS	LMidPstTmp	12	-49.11
C_23	Child	NS	LMidPstTmp	8.73	-28.72
C_24	Child	NS	LMidPstTmp	4.63	-31.24
C_25	Child	DS	LMidPstTmp	NA	NA
C_26	Child	DS	LMidPstTmp	3.89	13.63
C_27	Child	DS	LMidPstTmp	3.83	32.53
C_28	Child	DS	LMidPstTmp	2.81	-7.22
C_29	Child	DS	LMidPstTmp	3.48	21.79
C_30	Child	DS	LMidPstTmp	4.82	-22.56
C_31	Child	DS	LMidPstTmp	NA	NA
C_32	Child	DS	LMidPstTmp	4.37	45.21
C_33	Child	DS	LMidPstTmp	NA	NA
A_01	Adult	NS	LMidPstTmp	4.67	-14.82
A_02	Adult	DS	LMidPstTmp	3.87	-11
A_03	Adult	DS	LMidPstTmp	5.38	58.67
A_04	Adult	DS	LMidPstTmp	2.77	18.95
A_05	Adult	DS	LMidPstTmp	3.28	15.42
A_06	Adult	DS	LMidPstTmp	3.47	53.5
A_07	Adult	NS	LMidPstTmp	6.56	31.95
A_08	Adult	NS	LMidPstTmp	2.97	-1.02
A_09	Adult	NS	LMidPstTmp	2.62	-6.44
A_10	Adult	NS	LMidPstTmp	8.43	4.86
A_11	Adult	DS	LMidPstTmp	2.23	2.96
A_12	Adult	DS	LMidPstTmp	3.56	-14.92
A_13	Adult	NS	LMidPstTmp	2.88	39.75
A_14	Adult	DS	LMidPstTmp	2.35	9.58
A_15	Adult	NS	LMidPstTmp	4.17	7.95
A_16	Adult	NS	LMidPstTmp	2.35	5.67
A_17	Adult	NS	LMidPstTmp	5.12	44.39
A_18	Adult	DS	LMidPstTmp	1.79	-10.35
A_19	Adult	NS	LMidPstTmp	3.11	16.17
A_20	Adult	NS	LMidPstTmp	5.09	25.44
A_21	Adult	NS	LMidPstTmp	3.05	-1.55
A_22	Adult	NS	LMidPstTmp	3.02	12.16
A_23	Adult	NS	LMidPstTmp	2.82	0.99
A_24	Adult	NS	LMidPstTmp	3.29	11.81
A_25	Adult	DS	LMidPstTmp	3.03	16.25
A_26	Adult	DS	LMidPstTmp	1.97	42.38
A_27	Adult	NS	LMidPstTmp	2.85	-37.57
A_28	Adult	NS	LMidPstTmp	4.04	38.42
A_29	Adult	NS	LMidPstTmp	4.08	48.72
A_30	Adult	NS	LMidPstTmp	1.91	10.65
A_31	Adult	DS	LMidPstTmp	1.77	12
A_32	Adult	DS	LMidPstTmp	2.6	-1.21
A_33	Adult	DS	LMidPstTmp	3.32	12.12
A_34	Adult	DS	LMidPstTmp	4.82	20.98
A_35	Adult	DS	LMidPstTmp	6.13	31.16
A_36	Adult	NS	LMidPstTmp	2.72	-29.05
C_01	Child	NS	LPstTmp	3.09	56.98
C_02	Child	DS	LPstTmp	2.81	37.32
C_03	Child	NS	LPstTmp	4.48	34.08
C_04	Child	NS	LPstTmp	NA	NA
C_05	Child	NS	LPstTmp	4.77	-0.5
C_06	Child	NS	LPstTmp	2.72	32.43
C_07	Child	DS	LPstTmp	3.76	51.56
C_08	Child	DS	LPstTmp	NA	NA
C_09	Child	NS	LPstTmp	NA	NA
C_10	Child	NS	LPstTmp	4.38	-17.45
C_11	Child	NS	LPstTmp	1.5	27.67
C_12	Child	NS	LPstTmp	4.2	93.76
C_13	Child	NS	LPstTmp	1.79	-6.59
C_14	Child	NS	LPstTmp	6.82	50.93
C_15	Child	NS	LPstTmp	3.44	53.86
C_16	Child	NS	LPstTmp	2.74	42.62
C_17	Child	NS	LPstTmp	5.37	-15.1
C_18	Child	NS	LPstTmp	NA	NA
C_19	Child	NS	LPstTmp	7.64	17.91
C_20	Child	NS	LPstTmp	NA	NA
C_21	Child	NS	LPstTmp	NA	NA
C_22	Child	NS	LPstTmp	6.75	-14.69
C_23	Child	NS	LPstTmp	6.18	75.1
C_24	Child	NS	LPstTmp	4.52	-3.75
C_25	Child	DS	LPstTmp	NA	NA
C_26	Child	DS	LPstTmp	4.07	50.11
C_27	Child	DS	LPstTmp	2.61	43.24
C_28	Child	DS	LPstTmp	4.73	25.4
C_29	Child	DS	LPstTmp	2.63	73.37
C_30	Child	DS	LPstTmp	4.93	-37.58
C_31	Child	DS	LPstTmp	NA	NA
C_32	Child	DS	LPstTmp	4.27	70.98
C_33	Child	DS	LPstTmp	NA	NA
A_01	Adult	NS	LPstTmp	4.91	56.76
A_02	Adult	DS	LPstTmp	7.25	53.85
A_03	Adult	DS	LPstTmp	2.53	39.41
A_04	Adult	DS	LPstTmp	2.14	19.13
A_05	Adult	DS	LPstTmp	2.28	13.13
A_06	Adult	DS	LPstTmp	3.24	55.62
A_07	Adult	NS	LPstTmp	4.38	19.49
A_08	Adult	NS	LPstTmp	3.1	5.84
A_09	Adult	NS	LPstTmp	2.01	12.97
A_10	Adult	NS	LPstTmp	5.25	43.67
A_11	Adult	DS	LPstTmp	3.27	10.9
A_12	Adult	DS	LPstTmp	3.89	19.24
A_13	Adult	NS	LPstTmp	2.56	11.12
A_14	Adult	DS	LPstTmp	2.42	26
A_15	Adult	NS	LPstTmp	5.2	23.87
A_16	Adult	NS	LPstTmp	2.53	21.68
A_17	Adult	NS	LPstTmp	5	65.16
A_18	Adult	DS	LPstTmp	4.37	39.01
A_19	Adult	NS	LPstTmp	2.4	8.43
A_20	Adult	NS	LPstTmp	4.55	50.9
A_21	Adult	NS	LPstTmp	6.33	27.79
A_22	Adult	NS	LPstTmp	3.79	51.46
A_23	Adult	NS	LPstTmp	3.21	15.67
A_24	Adult	NS	LPstTmp	4.5	33.53
A_25	Adult	DS	LPstTmp	2.44	27.08
A_26	Adult	DS	LPstTmp	2.45	51.34
A_27	Adult	NS	LPstTmp	3.47	39.94
A_28	Adult	NS	LPstTmp	5.95	42.93
A_29	Adult	NS	LPstTmp	3.38	25.43
A_30	Adult	NS	LPstTmp	2.09	22.62
A_31	Adult	DS	LPstTmp	1.92	2.46
A_32	Adult	DS	LPstTmp	2.32	-4.51
A_33	Adult	DS	LPstTmp	3.65	-8.17
A_34	Adult	DS	LPstTmp	5.29	46.46
A_35	Adult	DS	LPstTmp	7.71	59.5
A_36	Adult	NS	LPstTmp	3.7	-16.17
C_01	Child	NS	LSFG	3.56	-41.21
C_02	Child	DS	LSFG	1.99	-18.46
C_03	Child	NS	LSFG	3.7	40.68
C_04	Child	NS	LSFG	NA	NA
C_05	Child	NS	LSFG	8.87	8.47
C_06	Child	NS	LSFG	5.15	39.34
C_07	Child	DS	LSFG	10.4	96.5
C_08	Child	DS	LSFG	NA	NA
C_09	Child	NS	LSFG	NA	NA
C_10	Child	NS	LSFG	5.35	-24.25
C_11	Child	NS	LSFG	5.18	-42.97
C_12	Child	NS	LSFG	11.4	41.22
C_13	Child	NS	LSFG	5	20.9
C_14	Child	NS	LSFG	4.44	-20.59
C_15	Child	NS	LSFG	6.61	68.99
C_16	Child	NS	LSFG	3.87	29.32
C_17	Child	NS	LSFG	3.6	47.53
C_18	Child	NS	LSFG	NA	NA
C_19	Child	NS	LSFG	8.47	81.85
C_20	Child	NS	LSFG	NA	NA
C_21	Child	NS	LSFG	NA	NA
C_22	Child	NS	LSFG	6.92	30.43
C_23	Child	NS	LSFG	8.41	61.68
C_24	Child	NS	LSFG	7.55	12.59
C_25	Child	DS	LSFG	NA	NA
C_26	Child	DS	LSFG	7.63	113.77
C_27	Child	DS	LSFG	6.1	115.89
C_28	Child	DS	LSFG	1.93	-1.42
C_29	Child	DS	LSFG	1.34	-31.08
C_30	Child	DS	LSFG	2.42	-46.71
C_31	Child	DS	LSFG	NA	NA
C_32	Child	DS	LSFG	2.33	31.83
C_33	Child	DS	LSFG	NA	NA
A_01	Adult	NS	LSFG	5.8	90.88
A_02	Adult	DS	LSFG	4.57	43.77
A_03	Adult	DS	LSFG	8.71	76.5
A_04	Adult	DS	LSFG	3.8	35.03
A_05	Adult	DS	LSFG	4.7	5.91
A_06	Adult	DS	LSFG	2.04	3.29
A_07	Adult	NS	LSFG	4.76	1.46
A_08	Adult	NS	LSFG	6.7	-0.74
A_09	Adult	NS	LSFG	9.53	22.75
A_10	Adult	NS	LSFG	5.03	29.54
A_11	Adult	DS	LSFG	12.9	72.7
A_12	Adult	DS	LSFG	5.79	76.18
A_13	Adult	NS	LSFG	3.51	21.03
A_14	Adult	DS	LSFG	3.73	36.66
A_15	Adult	NS	LSFG	6.97	61.65
A_16	Adult	NS	LSFG	3.1	27.5
A_17	Adult	NS	LSFG	7.06	-18.79
A_18	Adult	DS	LSFG	5.3	30.66
A_19	Adult	NS	LSFG	7.11	-4.38
A_20	Adult	NS	LSFG	7.8	53.78
A_21	Adult	NS	LSFG	10.8	36.33
A_22	Adult	NS	LSFG	6.96	-5.19
A_23	Adult	NS	LSFG	5.83	19.17
A_24	Adult	NS	LSFG	2.84	-7.75
A_25	Adult	DS	LSFG	5.44	19.08
A_26	Adult	DS	LSFG	1.32	37.83
A_27	Adult	NS	LSFG	3.74	45.75
A_28	Adult	NS	LSFG	9.02	122.6
A_29	Adult	NS	LSFG	12	-20.14
A_30	Adult	NS	LSFG	3.9	43.34
A_31	Adult	DS	LSFG	8.97	70.48
A_32	Adult	DS	LSFG	1.9	0.68
A_33	Adult	DS	LSFG	5.39	45.07
A_34	Adult	DS	LSFG	5.01	51.99
A_35	Adult	DS	LSFG	7.38	43.51
A_36	Adult	NS	LSFG	7.12	-11.24
C_01	Child	NS	RMidAntTmp	2.04	32.12
C_02	Child	DS	RMidAntTmp	2.73	41.23
C_03	Child	NS	RMidAntTmp	1.9	35.93
C_04	Child	NS	RMidAntTmp	NA	NA
C_05	Child	NS	RMidAntTmp	0.369	-30.72
C_06	Child	NS	RMidAntTmp	1.1	-21.15
C_07	Child	DS	RMidAntTmp	3.53	42.13
C_08	Child	DS	RMidAntTmp	NA	NA
C_09	Child	NS	RMidAntTmp	NA	NA
C_10	Child	NS	RMidAntTmp	1.88	-2.69
C_11	Child	NS	RMidAntTmp	1.74	15.4
C_12	Child	NS	RMidAntTmp	3.81	74.86
C_13	Child	NS	RMidAntTmp	2.51	-9.77
C_14	Child	NS	RMidAntTmp	1.78	14.56
C_15	Child	NS	RMidAntTmp	2.02	-1.85
C_16	Child	NS	RMidAntTmp	2.47	27.06
C_17	Child	NS	RMidAntTmp	2.35	3.37
C_18	Child	NS	RMidAntTmp	NA	NA
C_19	Child	NS	RMidAntTmp	2.77	10.73
C_20	Child	NS	RMidAntTmp	NA	NA
C_21	Child	NS	RMidAntTmp	NA	NA
C_22	Child	NS	RMidAntTmp	8.45	40.16
C_23	Child	NS	RMidAntTmp	3.76	47.02
C_24	Child	NS	RMidAntTmp	1.53	-4.41
C_25	Child	DS	RMidAntTmp	NA	NA
C_26	Child	DS	RMidAntTmp	4.39	51.21
C_27	Child	DS	RMidAntTmp	2.32	42.08
C_28	Child	DS	RMidAntTmp	1.2	10.57
C_29	Child	DS	RMidAntTmp	3.03	-11.06
C_30	Child	DS	RMidAntTmp	1.19	-20.73
C_31	Child	DS	RMidAntTmp	NA	NA
C_32	Child	DS	RMidAntTmp	1.94	11.86
C_33	Child	DS	RMidAntTmp	NA	NA
A_01	Adult	NS	RMidAntTmp	6.21	28.32
A_02	Adult	DS	RMidAntTmp	2.27	3.96
A_03	Adult	DS	RMidAntTmp	3.96	51.36
A_04	Adult	DS	RMidAntTmp	2.81	1.1
A_05	Adult	DS	RMidAntTmp	3.37	8.69
A_06	Adult	DS	RMidAntTmp	1.64	-6.6
A_07	Adult	NS	RMidAntTmp	2.53	-0.96
A_08	Adult	NS	RMidAntTmp	1.82	-10.6
A_09	Adult	NS	RMidAntTmp	5.11	38.32
A_10	Adult	NS	RMidAntTmp	5.71	-2.44
A_11	Adult	DS	RMidAntTmp	2.2	-5.11
A_12	Adult	DS	RMidAntTmp	3.01	27.06
A_13	Adult	NS	RMidAntTmp	2.72	15.16
A_14	Adult	DS	RMidAntTmp	1.86	7.43
A_15	Adult	NS	RMidAntTmp	4.06	53.26
A_16	Adult	NS	RMidAntTmp	2.45	12.12
A_17	Adult	NS	RMidAntTmp	4.58	48.06
A_18	Adult	DS	RMidAntTmp	3.43	8.9
A_19	Adult	NS	RMidAntTmp	2.38	1.43
A_20	Adult	NS	RMidAntTmp	3.91	18.73
A_21	Adult	NS	RMidAntTmp	1.84	-3.01
A_22	Adult	NS	RMidAntTmp	3.1	-50.78
A_23	Adult	NS	RMidAntTmp	3.06	9.36
A_24	Adult	NS	RMidAntTmp	2.95	32.84
A_25	Adult	DS	RMidAntTmp	3.48	8.01
A_26	Adult	DS	RMidAntTmp	1.58	31.63
A_27	Adult	NS	RMidAntTmp	2.62	3.39
A_28	Adult	NS	RMidAntTmp	5.3	34.63
A_29	Adult	NS	RMidAntTmp	5.61	37.86
A_30	Adult	NS	RMidAntTmp	3.18	19.17
A_31	Adult	DS	RMidAntTmp	2.14	-2.7
A_32	Adult	DS	RMidAntTmp	1.02	-4.07
A_33	Adult	DS	RMidAntTmp	4.04	35.57
A_34	Adult	DS	RMidAntTmp	3.59	3.54
A_35	Adult	DS	RMidAntTmp	4.02	17.36
A_36	Adult	NS	RMidAntTmp	3.84	17.9
C_01	Child	NS	RMidPstTemp	1.1	9.59
C_02	Child	DS	RMidPstTemp	4.45	31.44
C_03	Child	NS	RMidPstTemp	3.25	18.71
C_04	Child	NS	RMidPstTemp	NA	NA
C_05	Child	NS	RMidPstTemp	4.91	-61.35
C_06	Child	NS	RMidPstTemp	5.51	-6.85
C_07	Child	DS	RMidPstTemp	2.32	53.76
C_08	Child	DS	RMidPstTemp	NA	NA
C_09	Child	NS	RMidPstTemp	NA	NA
C_10	Child	NS	RMidPstTemp	5.65	-5.46
C_11	Child	NS	RMidPstTemp	1.93	-18.52
C_12	Child	NS	RMidPstTemp	4.2	67.12
C_13	Child	NS	RMidPstTemp	2.05	-50.24
C_14	Child	NS	RMidPstTemp	4.53	-18.48
C_15	Child	NS	RMidPstTemp	3.86	8.54
C_16	Child	NS	RMidPstTemp	3.21	-10.69
C_17	Child	NS	RMidPstTemp	4.63	-23.86
C_18	Child	NS	RMidPstTemp	NA	NA
C_19	Child	NS	RMidPstTemp	4.91	-16.13
C_20	Child	NS	RMidPstTemp	NA	NA
C_21	Child	NS	RMidPstTemp	NA	NA
C_22	Child	NS	RMidPstTemp	8.24	1.13
C_23	Child	NS	RMidPstTemp	5.69	26.06
C_24	Child	NS	RMidPstTemp	2.76	2.52
C_25	Child	DS	RMidPstTemp	NA	NA
C_26	Child	DS	RMidPstTemp	2.91	29.54
C_27	Child	DS	RMidPstTemp	2.79	39.22
C_28	Child	DS	RMidPstTemp	4.49	13.48
C_29	Child	DS	RMidPstTemp	4.81	-72.68
C_30	Child	DS	RMidPstTemp	5.33	-5.34
C_31	Child	DS	RMidPstTemp	NA	NA
C_32	Child	DS	RMidPstTemp	4.75	26.59
C_33	Child	DS	RMidPstTemp	NA	NA
A_01	Adult	NS	RMidPstTemp	2.67	10.71
A_02	Adult	DS	RMidPstTemp	3.83	18.12
A_03	Adult	DS	RMidPstTemp	3.37	39.86
A_04	Adult	DS	RMidPstTemp	2.41	7.05
A_05	Adult	DS	RMidPstTemp	2.34	14.62
A_06	Adult	DS	RMidPstTemp	1.97	-20.71
A_07	Adult	NS	RMidPstTemp	7.23	89.15
A_08	Adult	NS	RMidPstTemp	3.44	7.39
A_09	Adult	NS	RMidPstTemp	4.01	31.27
A_10	Adult	NS	RMidPstTemp	4.97	2.07
A_11	Adult	DS	RMidPstTemp	2.85	5.6
A_12	Adult	DS	RMidPstTemp	4.27	11.29
A_13	Adult	NS	RMidPstTemp	2.12	-4
A_14	Adult	DS	RMidPstTemp	2.19	2.15
A_15	Adult	NS	RMidPstTemp	7.97	67.09
A_16	Adult	NS	RMidPstTemp	1.48	16.3
A_17	Adult	NS	RMidPstTemp	7.4	67.94
A_18	Adult	DS	RMidPstTemp	4.65	59.63
A_19	Adult	NS	RMidPstTemp	3.85	19.53
A_20	Adult	NS	RMidPstTemp	3.15	40.86
A_21	Adult	NS	RMidPstTemp	4.56	19.39
A_22	Adult	NS	RMidPstTemp	4.13	-35.76
A_23	Adult	NS	RMidPstTemp	1.87	-31.83
A_24	Adult	NS	RMidPstTemp	2.82	12.3
A_25	Adult	DS	RMidPstTemp	2.7	17.91
A_26	Adult	DS	RMidPstTemp	1.9	19.34
A_27	Adult	NS	RMidPstTemp	3.35	6.57
A_28	Adult	NS	RMidPstTemp	5.36	29.13
A_29	Adult	NS	RMidPstTemp	2.57	35.06
A_30	Adult	NS	RMidPstTemp	2.72	41.96
A_31	Adult	DS	RMidPstTemp	1.49	10.31
A_32	Adult	DS	RMidPstTemp	2.77	-16.99
A_33	Adult	DS	RMidPstTemp	3.18	22.68
A_34	Adult	DS	RMidPstTemp	3.32	13.9
A_35	Adult	DS	RMidPstTemp	5.09	45.75
A_36	Adult	NS	RMidPstTemp	3.89	17.89

## Sheet: Supplementary Figure 4a
subID	age.group	asl.group	LI-p001-Language	LI-p001-ToM
C_01	Child	NS	0.4969	-0.196891
C_02	Child	DS	-0.725	-0.211987
C_03	Child	NS	0.4823	-0.2555
C_04	Child	NS	NA	NA
C_05	Child	NS	0.606	-0.637816
C_06	Child	NS	0.5625	-0.909621
C_07	Child	DS	-0.2	0.383707
C_08	Child	DS	NA	NA
C_09	Child	NS	NA	NA
C_10	Child	NS	0.4765	0.368932
C_11	Child	NS	0.1111	0.881773
C_12	Child	NS	-0.076	0.333333
C_13	Child	NS	0.6532	-0.68
C_14	Child	NS	0.4321	-0.544304
C_15	Child	NS	0.5296	-0.577855
C_16	Child	NS	-0.0292	0.135608
C_17	Child	NS	0.1534	0.0448046
C_18	Child	NS	NA	NA
C_19	Child	NS	0.0561	0.128287
C_20	Child	NS	NA	NA
C_21	Child	NS	NA	NA
C_22	Child	NS	0.0448	0.263243
C_23	Child	NS	0.0109	-0.0269216
C_24	Child	NS	0.1676	-0.264222
C_25	Child	DS	NA	NA
C_26	Child	DS	0.0281	0.485364
C_27	Child	DS	0.0349	-0.000266738
C_28	Child	DS	0.3552	-0.0750969
C_29	Child	DS	0.8493	-0.47541
C_30	Child	DS	-0.2425	0.0665083
C_31	Child	DS	NA	NA
C_32	Child	DS	0.0409	-0.12967
C_33	Child	DS	NA	NA

## Sheet: Supplementary Figure 5
subID	age.group	asl.group	Story_numArt	Story_mean_trans_pre	Story_mean_trans_post	Movie_numArt	Movie_mean_trans_pre	Movie_mean_trans_post
A_01	Adult	NS	52	0.0619299	0.0533963	NA	NA	NA
A_02	Adult	DS	7	0.108309	0.107568	NA	NA	NA
A_03	Adult	DS	112	0.204007	0.129437	NA	NA	NA
A_04	Adult	DS	11	0.0790794	0.0790244	NA	NA	NA
A_05	Adult	DS	11	0.0448011	0.0445666	NA	NA	NA
A_06	Adult	DS	47	0.213005	0.198658	3	0.152296	0.146042
A_07	Adult	NS	210	0.177572	0.086899	7	0.0961541	0.0742698
A_08	Adult	NS	31	0.0467729	0.040725	4	0.0386247	0.0391772
A_09	Adult	NS	30	0.0593251	0.0565903	2	0.0424782	0.0350653
A_10	Adult	NS	23	0.0716757	0.068427	15	0.115275	0.072192
A_11	Adult	DS	67	0.0804438	0.0727897	17	0.0968498	0.0806826
A_12	Adult	DS	52	0.0526212	0.0495442	7	0.0665619	0.0668267
A_13	Adult	NS	114	0.0860971	0.0660962	NA	NA	NA
A_14	Adult	DS	98	0.0903525	0.0579698	6	0.0966894	0.0790627
A_15	Adult	NS	101	0.0890465	0.0598114	0	0.0660624	0.0660624
A_16	Adult	NS	53	0.0753252	0.0665273	1	0.054431	0.0524593
A_17	Adult	NS	275	0.340226	0.0681632	48	0.363908	0.0421734
A_18	Adult	DS	46	0.11653	0.101007	23	0.0837454	0.0782704
A_19	Adult	NS	21	0.0501133	0.0419209	2	0.0235896	0.0236634
A_20	Adult	NS	27	0.062232	0.0627191	11	0.0708761	0.0729769
A_21	Adult	NS	31	0.0672572	0.0642784	4	0.0668036	0.0625428
A_22	Adult	NS	360	0.315265	0.113317	27	0.149657	0.0939957
A_23	Adult	NS	44	0.0619895	0.0597579	4	0.0535874	0.0532892
A_24	Adult	NS	27	0.0430098	0.0419381	11	0.0373966	0.0359488
A_25	Adult	DS	25	0.0792969	0.0764344	7	0.0708229	0.0700767
A_26	Adult	DS	78	0.214596	0.167055	NA	NA	NA
A_27	Adult	NS	24	0.0400166	0.0396588	2	0.0347159	0.0345828
A_28	Adult	NS	67	0.0511028	0.0462784	3	0.0301811	0.0257655
A_29	Adult	NS	27	0.0440089	0.0444459	2	0.0485701	0.0480092
A_30	Adult	NS	6	0.0544549	0.0543906	4	0.0704616	0.0578326
A_31	Adult	DS	2	0.0767875	0.0768339	1	0.0806338	0.0806965
A_32	Adult	DS	0	0.175384	0.175384	0	0.189842	0.189842
A_33	Adult	DS	51	0.265986	0.255586	10	0.312554	0.275847
A_34	Adult	DS	44	0.252744	0.244316	2	0.335958	0.332669
A_35	Adult	DS	63	0.0765227	0.0644823	1	0.0690296	0.067037
A_36	Adult	NS	20	0.0787254	0.0753081	6	0.102641	0.0782731
C_01	Child	NS	31	0.129355	0.0985782	NA	NA	NA
C_02	Child	DS	51	0.0971326	0.0898757	2	0.0802899	0.0754022
C_03	Child	NS	106	0.108445	0.0597092	1	0.0272352	0.0273287
C_04	Child	NS	NA	NA	NA	21	0.0881661	0.0383952
C_05	Child	NS	99	0.081478	0.0675837	22	0.0576099	0.0416039
C_06	Child	NS	106	0.186044	0.144713	4	0.119751	0.112514
C_07	Child	DS	137	0.125947	0.0993137	4	0.093029	0.0901133
C_08	Child	DS	NA	NA	NA	NA	NA	NA
C_09	Child	NS	NA	NA	NA	2	0.0490123	0.048429
C_10	Child	NS	196	0.230934	0.0933589	17	0.125308	0.07862
C_11	Child	NS	102	0.220065	0.113929	27	0.0969498	0.0583015
C_12	Child	NS	198	0.19668	0.0757464	2	0.0527405	0.0526384
C_13	Child	NS	186	0.298756	0.142535	16	0.133876	0.114878
C_14	Child	NS	111	0.150779	0.103322	21	0.159065	0.109
C_15	Child	NS	51	0.138704	0.124671	17	0.0874889	0.0693783
C_16	Child	NS	91	0.0786273	0.0716908	14	0.0515984	0.0504281
C_17	Child	NS	89	0.0790692	0.0607219	14	0.0491363	0.0468602
C_18	Child	NS	NA	NA	NA	25	0.0913647	0.0631707
C_19	Child	NS	175	0.213001	0.0902428	13	0.102593	0.0462793
C_20	Child	NS	NA	NA	NA	40	0.234585	0.141186
C_21	Child	NS	NA	NA	NA	NA	NA	NA
C_22	Child	NS	182	0.194398	0.0832855	10	0.0717641	0.0478129
C_23	Child	NS	55	0.0750718	0.0641405	11	0.065543	0.0546203
C_24	Child	NS	26	0.0614585	0.0611548	7	0.0437594	0.0428594
C_25	Child	DS	NA	NA	NA	NA	NA	NA
C_26	Child	DS	95	0.178029	0.134981	12	0.122125	0.108593
C_27	Child	DS	18	0.0732318	0.069598	3	0.041911	0.0421477
C_28	Child	DS	5	0.0570086	0.0565136	7	0.0754213	0.0680672
C_29	Child	DS	108	0.224823	0.0861463	36	0.170852	0.0516144
C_30	Child	DS	68	0.0851071	0.0628953	5	0.0362375	0.0362975
C_31	Child	DS	NA	NA	NA	NA	NA	NA
C_32	Child	DS	96	0.164882	0.0778488	11	0.0888472	0.0708923
C_33	Child	DS	NA	NA	NA	49	0.273733	0.060906

[truncated: 5 more sheets: Supplementary Figure 6, Supplementary Figure 7, Supplementary Figure 9a, Supplementary Figure 9b, Supplementary Figure 10]
